# Supplementary material for: Global Research Trends and Hotspots in Cerebral Small Vessel Disease‐Related Cognitive Impairment: A Bibliometric Analysis (2001–2024)
Source: Brain Behav. 2026 Jan 25;16(1):e71167. doi: 10.1002/brb3.71167 (PMC12832104; doi:10.1002/brb3.71167)
Supplement: Supplementary file 1 — Supplementary Material: brb371167‐sup‐0001‐SuppMat.xls [file BRB3-16-e71167-s001.xls]

## Sheet: savedrecs
Publication Type	Authors	Book Authors	Book Editors	Book Group Authors	Author Full Names	Book Author Full Names	Group Authors	Article Title	Source Title	Book Series Title	Book Series Subtitle	Language	Document Type	Conference Title	Conference Date	Conference Location	Conference Sponsor	Conference Host	Author Keywords	Keywords Plus	Abstract	Addresses	Affiliations	Reprint Addresses	Email Addresses	Researcher Ids	ORCIDs	Funding Orgs	Funding Name Preferred	Funding Text	Cited References	Cited Reference Count	Times Cited, WoS Core	Times Cited, All Databases	180 Day Usage Count	Since 2013 Usage Count	Publisher	Publisher City	Publisher Address	ISSN	eISSN	ISBN	Journal Abbreviation	Journal ISO Abbreviation	Publication Date	Publication Year	Volume	Issue	Part Number
J	Xu, JX; Chen, HF; Hu, ZQ; Ke, ZH; Qin, RM; Chen, Y; Xu, Y				Xu, Jingxian; Chen, Haifeng; Hu, Zheqi; Ke, Zhihong; Qin, Ruomeng; Chen, Ying; Xu, Yun			Characteristic patterns of functional connectivity-mediated cerebral small vessel disease-related cognitive impairment and depression	CEREBRAL CORTEX			English	Article						white matter hyperintensities; cognitive impairment; depression; cerebral small vessel disease; static and dynamic functional networks	TMS	Cerebral small vessel disease is common in most individuals aged 60 years or older, and it is associated with cognitive dysfunction, depression, anxiety disorder, and mobility problems. Currently, many cerebral small vessel disease patients have both cognitive impairment and depressive symptoms, but the relationship between the 2 is unclear. The present research combined static and dynamic functi…	[Xu, Jingxian; Hu, Zheqi; Ke, Zhihong; Qin, Ruomeng; Chen, Ying; Xu, Yun] Nanjing Univ, Nanjing Drum Tower Hosp, Affiliated Hosp, Med Sch,Dept Neurol, 321 Zhongshan Rd, Nanjing 210008, Jiangsu, Peoples R China; [Chen, Haifeng; Xu, Yun] Nanjing Univ Chinese Med, Nanjing Drum Tower Hosp, Clin Coll Tradit Chinese & Western Med, 138 Xianlin Ave, Nanjing 210023, Jiangsu, Peoples R China; [Chen, Haifen…	Nanjing University; Nanjing University of Chinese Medicine; Nanjing University; Nanjing University	Xu, Y (corresponding author), Nanjing Univ, Nanjing Drum Tower Hosp, Affiliated Hosp, Med Sch,Dept Neurol, 321 Zhongshan Rd, Nanjing 210008, Jiangsu, Peoples R China.	xjxblue@163.com; 980759367@qq.com; hzqi0602@163.com; kzhsand1997@163.com; Ruomengqin@163.com; gcsxcy@126.com; xuyun20042001@aliyun.com	Xu, Jingxian/T-8417-2018	Yun, Xu/0000-0001-5288-0319	National Natural Science Foundation of China [82130036, 81920108017, 82101539]; Key Research and Development Program of Jiangsu Province of China [BE2020620]; Jiangsu Province Key Medical Discipline [ZDXKA2016020]; STI2030-Major Projects [2022ZD0211800]; Clinical Trials from the Affiliated Drum Tower Hospital, Medical School of Nanjing University [2021-LCYJ-PY-30]	National Natural Science Foundation of China(National Natural Science Foundation of China (NSFC)); Key Research and Development Program of Jiangsu Province of China; Jiangsu Province Key Medical Discipline; STI2030-Major Projects; Clinical Trials from the Affiliated Drum Tower Hospital, Medical School of Nanjing University	This work was supported by the National Natural Science Foundation of China (82130036, 81920108017, and 82101539), the Key Research and Development Program of Jiangsu Province of China (BE2020620), Jiangsu Province Key Medical Discipline (ZDXKA2016020), STI2030-Major Projects (2022ZD0211800), and Clinical Trials from the Affiliated Drum Tower Hospital, Medical School of Nanjing University (No. 20…		43	0	0	2	6	OXFORD UNIV PRESS INC	CARY	JOURNALS DEPT, 2001 EVANS RD, CARY, NC 27513 USA	1047-3211	1460-2199		CEREB CORTEX	Cereb. Cortex	JAN 14	2024	34	1
J	Zhang, S; Hu, YY; Yang, HL; Li, QQ; Chen, J; Bai, HY				Zhang, Sen; Hu, Yaya; Yang, Huilin; Li, Qianqian; Chen, Jing; Bai, Hongying			Value of white matter hyperintensity volume and total white matter volume for evaluating cognitive impairment in patients with cerebral small-vessel disease	FRONTIERS IN AGING NEUROSCIENCE			English	Article						white matter hyperintensity; white matter volume; cerebral small-vessel disease (CSVD); brain atrophy; cognitive impairment; cognitive dysfunction; risk factors; aging	PROGRESSION; DEMENTIA; ATROPHY	BackgroundWhite matter hyperintensities (WMH) are a key imaging feature of cerebral small-vessel disease (CSVD). However, there is a lack of standardized methods for determining WMH volume, and the value of total white matter (WM) volume in the assessment of cognitive impairment in patients with CSVD remains unknown. ObjectiveWe aimed to explore the correlations of WMH volume and WM volume with c…	[Zhang, Sen; Hu, Yaya; Yang, Huilin; Li, Qianqian; Chen, Jing; Bai, Hongying] Zhengzhou Univ, Dept Neurol, Affiliated Hosp 2, Zhengzhou, Peoples R China	Zhengzhou University	Bai, HY (corresponding author), Zhengzhou Univ, Dept Neurol, Affiliated Hosp 2, Zhengzhou, Peoples R China.	hybaiN@126.com	李, 倩倩/HOH-0139-2023						41	3	3	1	4	FRONTIERS MEDIA SA	LAUSANNE	AVENUE DU TRIBUNAL FEDERAL 34, LAUSANNE, CH-1015, SWITZERLAND	1663-4365			FRONT AGING NEUROSCI	Front. Aging Neurosci.	MAR 31	2023	15
J	Zhang, Y; Hu, ML; Fan, SY; Cao, SS; Du, BG; Yin, SS; Zhang, L; Tian, YH; Wang, K; Wei, Q				Zhang, Ying; Hu, Minglu; Fan, Siyu; Cao, Shanshan; Du, Baogen; Yin, Shanshan; Zhang, Long; Tian, Yanghua; Wang, Kai; Wei, Qiang			Altered Resting-State Brain Entropy in Cerebral Small Vessel Disease Patients with Cognitive Impairment	BRAIN CONNECTIVITY			English	Article						cerebral small vessel disease; cognitive impairment; brain entropy; functional magnetic resonance imaging; sensorimotor	APPROXIMATE ENTROPY; COMPLEXITY; SYSTEM	Objective: Cerebral small vessel disease (CSVD) is a primary vascular disease of cognitive impairment. Previous studies have predominantly focused on brain linear features. However, the nonlinear measure, brain entropy (BEN), has not been elaborated. Thus, this study aims to investigate if BEN abnormalities could manifest in CSVD patients with cognitive impairment.Methods: Thirty-four CSVD patien…	[Zhang, Ying; Hu, Minglu; Fan, Siyu; Cao, Shanshan; Du, Baogen; Yin, Shanshan; Zhang, Long; Tian, Yanghua; Wang, Kai; Wei, Qiang] Anhui Med Univ, Affiliated Hosp 1, Dept Neurol, Hefei, Peoples R China; [Zhang, Ying; Hu, Minglu; Cao, Shanshan; Du, Baogen; Yin, Shanshan; Zhang, Long; Wang, Kai; Wei, Qiang] Anhui Prov Key Lab Cognit & Neuropsychiat Disorder, Hefei, Peoples R China; [Zhang, Long; Tia…	Anhui Medical University; Anhui Medical University; Anhui Medical University	Zhang, L; Tian, YH; Wang, K; Wei, Q (corresponding author), Anhui Med Univ, Affiliated Hosp 1, Dept Neurol, Hefei, Peoples R China.;Zhang, L; Wang, K; Wei, Q (corresponding author), Anhui Prov Key Lab Cognit & Neuropsychiat Disorder, Hefei, Peoples R China.;Zhang, L; Tian, YH; Wang, K; Wei, Q (corresponding author), Collaborat Innovat Ctr Neuropsychiat Disorders & M, Hefei, Anhui, Peoples R China…	aydzhl0217@126.com; ayfytyh@126.com; wangkai1964@126.com; qiangwei_914@126.com			Clinical Medical Research and Transformation Project of Anhui [202204295107020028, 202204295107020006]; National Key R&D Program of China [2021YF-C2500100]; National Natural Science Foundation of China [32071054]; Anhui Provincial Science Fund for Distinguished Young Scholars [1808085J23]	Clinical Medical Research and Transformation Project of Anhui; National Key R&D Program of China; National Natural Science Foundation of China(National Natural Science Foundation of China (NSFC)); Anhui Provincial Science Fund for Distinguished Young Scholars	This study was supported by the Clinical MedicalResearch and Transformation Project of Anhui (GrantNos.202204295107020028 and 202204295107020006), the National Key R&D Program of China (Grant Nos. 2021YF-C2500100), the National Natural Science Foundation of China (No. 32071054) and Anhui Provincial Science Fund for Distinguished Young Scholars (1808085J23)		66	0	0	3	3	MARY ANN LIEBERT, INC	NEW ROCHELLE	140 HUGUENOT STREET, 3RD FL, NEW ROCHELLE, NY 10801 USA	2158-0014	2158-0022		BRAIN CONNECT	Brain Connect.	OCT 1	2024	14	8
J	Kelly, DM; Pinheiro, AA; Koini, M; Anderson, CD; Aparicio, H; Hofer, E; Kern, D; Blacker, D; DeCarli, C; Hwang, SJ; Viswanathan, A; Gonzales, MM; Beiser, AS; Seshadri, S; Schmidt, R; Demissie, S; Romero, JR				Kelly, Dearbhla M.; Pinheiro, Adlin A.; Koini, Marisa; Anderson, Christopher D.; Aparicio, Hugo; Hofer, Edith; Kern, Daniela; Blacker, Deborah; DeCarli, Charles; Hwang, Shih-Jen; Viswanathan, Anand; Gonzales, Mitzi M.; Beiser, Alexa S.; Seshadri, Sudha; Schmidt, Reinhold; Demissie, Serkalem; Romero, Jose R.			Impaired kidney function, cerebral small vessel disease and cognitive disorders: the Framingham Heart Study	NEPHROLOGY DIALYSIS TRANSPLANTATION			English	Article						albuminuria; cerebral small vessel disease; CKD; cognitive impairment; dementia; hypertension	MATTER HYPERINTENSITY VOLUME; PERIVASCULAR SPACES; DIAGNOSTIC-CRITERIA; ALZHEIMERS-DISEASE; BRAIN INFARCTION; RISK-FACTORS; ALBUMINURIA; DEMENTIA; PREVALENCE; HEALTH	Background and hypothesis It remains unclear whether the relation of chronic kidney disease (CKD) with cognitive dysfunction is independent of blood pressure (BP). We evaluated kidney function in relation to premorbid BP measurements, cerebral small vessel disease (CSVD), and incident mild cognitive impairment (MCI) and dementia in Framingham Offspring Cohort participants. Methods We included Fra…	[Kelly, Dearbhla M.; Viswanathan, Anand] Harvard Med Sch, Massachusetts Gen Hosp, J Philip Kistler Stroke Res Ctr, Dept Neurol, Boston, MA 02115 USA; [Pinheiro, Adlin A.; Beiser, Alexa S.; Demissie, Serkalem] Boston Univ, Sch Publ Hlth, Dept Biostat, Boston, MA USA; [Pinheiro, Adlin A.; Aparicio, Hugo; Hwang, Shih-Jen; Beiser, Alexa S.; Seshadri, Sudha; Demissie, Serkalem; Romero, Jose R.] NHLBI,…	Harvard University; Harvard Medical School; Massachusetts General Hospital; Boston University; National Institutes of Health (NIH) - USA; NIH National Heart Lung & Blood Institute (NHLBI); Framingham Heart Study; Medical University of Graz; Harvard University; Massachusetts General Hospital; Harvard University; Massachusetts Institute of Technology (MIT); Broad Institute; Harvard University; Brig…	Kelly, DM (corresponding author), Harvard Med Sch, Massachusetts Gen Hosp, J Philip Kistler Stroke Res Ctr, Dept Neurol, Boston, MA 02115 USA.	dearbhla.kelly@gbhi.org			GBHI; Alzheimer's Association; Alzheimer's Society (GBHI ALZ) [UK-22-868940]; NIH Stroke Net Fellowship; FHS's National Heart, Lung, and Blood Institute [N01-HC-25195, HHSN268201500001I]; National Institute of Neurological Disorders and Stroke [R01-NS017950-37]; National Institute on Aging [R01 AG059725, AG008122, AG054076, AG033193, AG059421]; NIH [P30 AG010129, R01NS103924, U01NS069673]; AHA [1…	GBHI; Alzheimer's Association(Alzheimer's Association); Alzheimer's Society (GBHI ALZ); NIH Stroke Net Fellowship(United States Department of Health & Human ServicesNational Institutes of Health (NIH) - USA); FHS's National Heart, Lung, and Blood Institute; National Institute of Neurological Disorders and Stroke(United States Department of Health & Human ServicesNational Institutes of Health (NIH…	D.K. is an Atlantic Fellow for Equity in Brain Health at the Global Brain Health Institute (GBHI) and is supported with funding from GBHI, Alzheimer's Association, and Alzheimer's Society (GBHI ALZ UK-22-868940). D.K. is also the recipient of an NIH Stroke Net Fellowship.This work (design and conduct of the study, collection, and management of the data) was supported by the FHS's National Heart, …		55	5	5	1	1	OXFORD UNIV PRESS	OXFORD	GREAT CLARENDON ST, OXFORD OX2 6DP, ENGLAND	0931-0509	1460-2385		NEPHROL DIAL TRANSPL	Nephrol. Dial. Transplant.	JUN 11	2024	39	11
J	Liang, ZH; Wu, LJ; Gong, SM; Liu, XH				Liang, Zhenhong; Wu, Lijuan; Gong, Shumei; Liu, Xiaohong			The cognitive dysfunction related to Alzheimer disease or cerebral small vessel disease What's the differences	MEDICINE			English	Article						Alzheimer disease; cerebral small vessel disease; cognitive dysfunction; risk	MECHANISMS	Alzheimer disease (AD) and sporadic cerebral small vessel disease (CSVD) are common cognitive disorders. Both AD and CSVD have mental symptoms including chronic progressive cognitive impairment, dysfunction, and behavioral abnormalities. However, the differences on the cognitive dysfunction of AD and CSVD remain unclear. It is necessary to elucidate the cognitive dysfunction differences of AD and…	[Liang, Zhenhong; Wu, Lijuan] Taizhou Univ, Sch Med, Taizhou 318000, Zhejiang, Peoples R China; [Gong, Shumei; Liu, Xiaohong] Second Mil Med Univ, Sch Nursing, Shanghaihai 2000433, Peoples R China	Taizhou University; Naval Medical University	Liang, ZH (corresponding author), 1139 Shifu Ave, Taizhou City 318000, Zhejiang, Peoples R China.	bpbzwn@163.com	wu, liping/JAX-5216-2023		Natural Science Foundation of Zhejiang Province [LY13G030020]	Natural Science Foundation of Zhejiang Province(Natural Science Foundation of Zhejiang Province)	This study was funded by the Natural Science Foundation of Zhejiang Province (No. LY13G030020), and the funder has no role in the design and outcome assessment of this study.		57	5	6	1	9	LIPPINCOTT WILLIAMS & WILKINS	PHILADELPHIA	TWO COMMERCE SQ, 2001 MARKET ST, PHILADELPHIA, PA 19103 USA	0025-7974	1536-5964		MEDICINE	Medicine (Baltimore)	AUG 27	2021	100	34
J	Zhang, W; Zhou, X; Yin, JB; Zhao, WM; Huang, CJ; Zhang, C; Wan, K; Li, MX; Zhu, XQ; Sun, ZW				Zhang, Wei; Zhou, Xia; Yin, Jiabin; Zhao, Wenming; Huang, Chaojuan; Zhang, Cun; Wan, Ke; Li, Mingxu; Zhu, Xiaoqun; Sun, Zhongwu			YKL-40 as a novel biomarker related to white matter damage and cognitive impairment in patients with cerebral small vessel disease	BRAIN RESEARCH			English	Article						Cerebral small vessel disease; YKL-40; White matter damage; Cognitive impairment; Diffusion tensor imaging; White matter hyperintensities	HUMAN CARTILAGE GLYCOPROTEIN; ALL-CAUSE MORTALITY; ALZHEIMERS-DISEASE; INFLAMMATION; MICROSTRUCTURE; EXPRESSION; CHITINASE; PROTEIN; LESIONS; STROKE	YKL-40 is a novel neuroinflammatory marker associated with white matter damage and cognitive dysfunction. 110 CSVD patients, including 54 with mild cognitive impairment (CSVD-MCI), 56 with no cognitive impairment (CSVD-NCI), and 40 healthy controls (HCs) underwent multimodal magnetic resonance examination, serum YKL-40 level detection and cognitive function assessment to investigate the associati…	[Zhang, Wei; Zhou, Xia; Yin, Jiabin; Huang, Chaojuan; Wan, Ke; Li, Mingxu; Zhu, Xiaoqun; Sun, Zhongwu] Anhui Med Univ, Affiliated Hosp 1, Dept Neurol, Hefei 230032, Peoples R China; [Zhao, Wenming; Zhang, Cun] Anhui Med Univ, Affiliated Hosp 1, Dept Radiol, Hefei 230032, Peoples R China; [Zhao, Wenming; Zhang, Cun] Res Ctr Clin Med Imaging, Hefei 230032, Anhui, Peoples R China; [Sun, Zhongwu] Anh…	Anhui Medical University; Anhui Medical University; Anhui Medical University	Sun, ZW (corresponding author), Anhui Med Univ, Affiliated Hosp 1, Dept Neurol, 218 Jixi Rd, Hefei 230022, Anhui, Peoples R China.	sunzhwu@126.com	Zhu, Xiao-qun/KZU-6548-2024; Zhao, Wenming/JQW-1025-2023; WAN, KE/KZU-4613-2024; zhang, cun/KYQ-2883-2024	Sun, Zhongwu/0000-0002-7230-9328; zhang, wei/0000-0001-7463-6990	National Natural Sci-ence Foundation of China [81771154]; Key Research and Develop-ment Projects of Anhui Province [202104j07020031]; Natural Science Foundation of Anhui province [1908085QH322]; Basic and Clinical Cooperative Research Promotion Plan of Anhui Medical University [2020xkjT026]	National Natural Sci-ence Foundation of China(National Natural Science Foundation of China (NSFC)); Key Research and Develop-ment Projects of Anhui Province; Natural Science Foundation of Anhui province(Natural Science Foundation of Anhui Province); Basic and Clinical Cooperative Research Promotion Plan of Anhui Medical University	Funding: This research was supported by the National Natural Sci-ence Foundation of China (81771154) , the Key Research and Develop-ment Projects of Anhui Province (202104j07020031) , the Natural Science Foundation of Anhui province (1908085QH322) and the Basic and Clinical Cooperative Research Promotion Plan of Anhui Medical University (2020xkjT026) .		70	3	3	0	8	ELSEVIER	AMSTERDAM	RADARWEG 29, 1043 NX AMSTERDAM, NETHERLANDS	0006-8993	1872-6240		BRAIN RES	Brain Res.	MAY 15	2023	1807
J	Cao, L; Sun, ZW				Cao, Li; Sun, Zhongwu			Diagnostic Values of Serum Levels of Homocysteine, Heat Shock Protein 70 and High-Sensitivity C-Reactive Protein for Predicting Vascular Cognitive Impairment	NEUROPSYCHIATRIC DISEASE AND TREATMENT			English	Article						cerebral small vessel disease; homocysteine; heat shock protein 70; high-sensitivity C-reactive protein; vascular cognitive impairment	SMALL VESSEL DISEASE; URIC-ACID; INFLAMMATION; ASSOCIATION; DISORDERS; DEMENTIA; DECLINE; MODELS; BRAIN; HSP70	Introduction: Vascular cognitive impairment is one of the main clinical manifestations of cerebral small vessel disease (CSVD). Reliable molecular markers are needed urgently to predict cognitive impairments in CSVD patients. This study aimed to investigate the possible diagnostic values of serum levels of Hcy, Hsp70 and hs-CRP for predicting vascular cognitive impairment in patients with CSVD. M…	[Cao, Li; Sun, Zhongwu] Anhui Med Univ, Affiliated Hosp 1, Dept Neurol, Hefei 230022, Anhui, Peoples R China; [Cao, Li] Anhui 2 Prov Peoples Hosp, Dept Neurol, Hefei 230041, Anhui, Peoples R China	Anhui Medical University	Sun, ZW (corresponding author), Anhui Med Univ, Affiliated Hosp 1, Dept Neurol, Hefei 230022, Anhui, Peoples R China.	sunzhwu@126.com	曹, 利勉/HHZ-8595-2022		Natural Science Foundation of China [81771154]; National Key R&D Program of China [2016 YFC1305900]	Natural Science Foundation of China(National Natural Science Foundation of China (NSFC)); National Key R&D Program of China	This study was funded by Natural Science Foundation of China (81771154) and National Key R&D Program of China (2016 YFC1305900)		42	1	1	1	9	DOVE MEDICAL PRESS LTD	ALBANY	PO BOX 300-008, ALBANY, AUCKLAND 0752, NEW ZEALAND		1178-2021		NEUROPSYCH DIS TREAT	Neuropsychiatr. Dis. Treat.		2022	18
J	Zhang, L; Gao, FL; Zhang, YM; Hu, PJ; Yao, YP; Zhang, QZ; He, Y; Shang, QL; Zhang, Y				Zhang, Le; Gao, Fulin; Zhang, Yamin; Hu, Pengjuan; Yao, Yuping; Zhang, Qingzhen; He, Yan; Shang, Qianlan; Zhang, Yi			Analysis of risk factors for the development of cognitive dysfunction in patients with cerebral small vessel disease and the construction of a predictive model	FRONTIERS IN NEUROLOGY			English	Article						cerebral small vessel disease; vascular dementia; cognitive dysfunction; risk factor; nomogram; predictive model	DEMENTIA; HOMOCYSTEINE; INFLAMMATION; IMPAIRMENT; SURVIVAL; STROKE	BackgroundCognitive dysfunction in cerebral small vessel disease (CSVD) is a common cause of vascular dementia. The purpose of this study was to find independent risk factors for the development of cognitive dysfunction in patients with CSVD and establish a risk prediction model, in order to provide a reference for clinical diagnosis and treatment of such patients. MethodsIn this study, clinical …	[Zhang, Le; Hu, Pengjuan; Zhang, Qingzhen; He, Yan; Shang, Qianlan] Gansu Univ Chinese Med, Gansu Prov Hosp, Clin Med Coll 1, Lanzhou, Peoples R China; [Zhang, Le; Gao, Fulin; Zhang, Yamin; Hu, Pengjuan; Yao, Yuping; Zhang, Qingzhen; He, Yan; Shang, Qianlan; Zhang, Yi] Gansu Prov Hosp, Dept Neurol, Lanzhou, Peoples R China	Gansu University of Chinese Medicine	Zhang, Y (corresponding author), Gansu Prov Hosp, Dept Neurol, Lanzhou, Peoples R China.	zhangyi9310@21cn.com							40	5	7	0	12	FRONTIERS MEDIA SA	LAUSANNE	AVENUE DU TRIBUNAL FEDERAL 34, LAUSANNE, CH-1015, SWITZERLAND	1664-2295			FRONT NEUROL	Front. Neurol.	AUG 11	2022	13
J	Feng, Q; Lu, YJ; Zhang, RY; Li, YF; Zhao, Z; Zhou, H				Feng, Qian; Lu, Yanjing; Zhang, Ruyang; Li, Yifan; Zhao, Zhong; Zhou, Hua			Identification of differentially expressed exosome proteins in serum as potential biomarkers for cognitive impairments in cerebral small vessel disease	NEUROSCIENCE LETTERS			English	Article						Proteomics analysis; Exosomes; Cognitive impairments; Cerebral small vessel disease; CSVD	UBIQUITIN-PROTEASOME SYSTEM; ALZHEIMERS-DISEASE; PROGRESSION; MICE	Background: Cognitive impairment arising from cerebral small vessel disease (CSVD) represents a critical subtype of vascular cognitive impairments (VCI) and is the primary cause of vascular dementia. However, identifying reliable clinical and laboratory indicators for this disease remain elusive. We hypothesize that plasma exosome proteins hold the potential to serve as biomarkers for the onset o…	[Feng, Qian; Li, Yifan; Zhao, Zhong; Zhou, Hua] Nanjing Med Univ, Dept Neurol, Affiliated Suzhou Hosp, Suzhou, Peoples R China; [Lu, Yanjing] Jiaxing Univ, Dept Neurol, Affiliated Hosp, Jiaxing, Peoples R China; [Zhang, Ruyang] Suzhou Wuzhong Peoples Hosp, Dept Neurol, Suzhou, Peoples R China; [Zhao, Zhong; Zhou, Hua] Nanjing Med Univ, Affiliated Suzhou Hosp, Dept Neurol, 16, Baita West Rd, Suzho…	Nanjing Medical University; Jiaxing University; Nanjing Medical University	Zhao, Z; Zhou, H (corresponding author), Nanjing Med Univ, Affiliated Suzhou Hosp, Dept Neurol, 16, Baita West Rd, Suzhou 215000, Jiangsu, Peoples R China.	zhaozhong1963@sina.com; zhhua1978@sohu.com	xu, jiacheng/JED-3896-2023; Li, Yifan/IAQ-2592-2023		Gusu Health Personnel Training Program [GSWS2019058]; Suzhou Municipal Science Technology Bureau [SKJYD2021108]; Suzhou Science and nology Project for Youth [KJXW2022027]	Gusu Health Personnel Training Program; Suzhou Municipal Science Technology Bureau; Suzhou Science and nology Project for Youth	Acknowledgments This paper was supported by grants from Gusu Health Personnel Training Program (GSWS2019058) ,Suzhou Municipal Science Technology Bureau (SKJYD2021108) and Suzhou Science and nology Project for Youth (KJXW2022027) . The funders have no the study design or data collection. The funders have no role in the design or data collection.		39	0	0	10	11	ELSEVIER IRELAND LTD	CLARE	ELSEVIER HOUSE, BROOKVALE PLAZA, EAST PARK SHANNON, CO, CLARE, 00000, IRELAND	0304-3940	1872-7972		NEUROSCI LETT	Neurosci. Lett.	FEB 6	2024	822
J	Liang, Y; Chen, YK; Liu, YL; Mok, VCT; Ungvari, GS; Chu, WCW; Seo, SW; Tang, WK				Liang, Yan; Chen, Yang-Kun; Liu, Yong-Lin; Mok, Vincent C. T.; Ungvari, Gabor S.; Chu, Winnie C. W.; Seo, Sang Won; Tang, Wai-Kwong			Cerebral Small Vessel Disease Burden Is Associated With Accelerated Poststroke Cognitive Decline: A 1-Year Follow-Up Study	JOURNAL OF GERIATRIC PSYCHIATRY AND NEUROLOGY			English	Article						cognition; mild cognitive impairment; acute stroke; cerebral small vessel diseases	PERIVASCULAR SPACES; DEMENTIA; RISK; LEUKOARAIOSIS; IMPAIRMENT; MARKERS; PREDICT; SCALE; MMSE	Objective: This study investigated the association between small vessel disease (SVD) burden, a combination of multiple SVD markers and cognitive dysfunction after stroke. Methods: The study sample comprised 451 patients with first-ever acute ischemic stroke. Cognitive functions were assessed with the Mini-Mental State Examination (MMSE) at 3, 9, and 15 months after the index stroke. Cognitive im…	[Liang, Yan] Jinan Univ, Affiliated Hosp 1, Dept Neurol, Guangzhou, Guangdong, Peoples R China; [Liang, Yan; Tang, Wai-Kwong] Chinese Univ Hong Kong, Dept Psychiat, Hong Kong, Peoples R China; [Chen, Yang-Kun; Liu, Yong-Lin] Dongguan Peoples Hosp, Dept Neurol, Dongguan, Guangdong, Peoples R China; [Mok, Vincent C. T.] Chinese Univ Hong Kong, Dept Med & Therapeut, Hong Kong, Peoples R China; [Ungv…	Jinan University; Chinese University of Hong Kong; Chinese University of Hong Kong; The University of Notre Dame Australia; Chinese University of Hong Kong; Sungkyunkwan University (SKKU); Samsung Medical Center	Tang, WK (corresponding author), Chinese Univ Hong Kong, Shatin Hosp, Dept Psychiat, Shatin, 7B, Hong Kong, Peoples R China.	tangwk@cuhk.edu.hk	Kim, Yun/E-7117-2015; Mok, Vincent/N-6421-2015; Chu, Winnie/F-8449-2014	Chu, Winnie/0000-0003-4962-4132; Tang, Wai Kwong/0000-0002-2616-6864	Fundamental Research Funds for the Central Universities [21619349]	Fundamental Research Funds for the Central Universities(Fundamental Research Funds for the Central Universities)	The author(s) disclosed receipt of the following financial support for the research, authorship, and/or publication of this article: This work was supported by the Fundamental Research Funds for the Central Universities (No. 21619349).		33	17	23	0	9	SAGE PUBLICATIONS INC	THOUSAND OAKS	2455 TELLER RD, THOUSAND OAKS, CA 91320 USA	0891-9887	1552-5708		J GERIATR PSYCH NEUR	J. Geriatr. Psychiatry Neurol.	NOV	2019	32	6
J	Hermann, DM; Kribben, A; Bruck, H				Hermann, Dirk M.; Kribben, Andreas; Bruck, Heike			Cognitive impairment in chronic kidney disease: clinical findings, risk factors and consequences for patient care	JOURNAL OF NEURAL TRANSMISSION			English	Article						Cerebral microangiopathy; Cerebral small vessel disease; Hemodialysis; Hemodynamics; Inflammation; Ischemic brain infarct	SILENT CEREBRAL INFARCTION; WHITE-MATTER LESIONS; NORTHERN-MANHATTAN; OLDER-ADULTS; HEMODIALYSIS; PREVALENCE; ASSOCIATION; COHORT; PERFORMANCE; DEMENTIA	Cognitive deficits have a high prevalence in elderly patients with chronic kidney disease (CKD). The clinical picture consists of cognitive slowing, executive, memory and language deficits, and is attributed to cerebral white matter disease and clinically often silent brain infarcts. In the meantime, robust evidence exists that low estimated glomerular filtration rate, a measure of CKD severity, …	[Hermann, Dirk M.] Univ Hosp Essen, Dept Neurol, D-45122 Essen, Germany; [Kribben, Andreas; Bruck, Heike] Univ Hosp Essen, Dept Nephrol, D-45122 Essen, Germany	University of Duisburg Essen; University of Duisburg Essen	Hermann, DM (corresponding author), Univ Hosp Essen, Dept Neurol, Hufelandstr 55, D-45122 Essen, Germany.	dirk.hermann@uk-essen.de	Hermann, Dirk/AAP-5538-2020; Kribben, Andreas/KVZ-0335-2024	Hermann, Dirk/0000-0003-0198-3152	Federal Ministry of Education and Research [BMBF/NGFN 01GR0807]; Heinz Nixdorf Foundation; Dr. Werner Jackstadt Foundation	Federal Ministry of Education and Research(Federal Ministry of Education & Research (BMBF)); Heinz Nixdorf Foundation; Dr. Werner Jackstadt Foundation	This study is Supported by the Federal Ministry of Education and Research (BMBF/NGFN 01GR0807), the Heinz Nixdorf Foundation and Dr. Werner Jackstadt Foundation.		47	35	40	1	10	SPRINGER WIEN	WIEN	SACHSENPLATZ 4-6, PO BOX 89, A-1201 WIEN, AUSTRIA	0300-9564	1435-1463		J NEURAL TRANSM	J. Neural Transm.	JUN	2014	121	6
J	Shen, Y; Dong, ZF; Zhong, JG; Pan, PL; Xu, G; Zhang, ZP; Zhang, XX; Shi, HC				Shen, Yuan; Dong, ZhiFeng; Zhong, JianGuo; Pan, PingLei; Xu, Gang; Zhang, Zhiping; Zhang, Xianxian; Shi, HaiCun			Effect of cerebral small vessel disease on cognitive impairment in Parkinson's disease	ACTA NEUROLOGICA BELGICA			English	Article						Parkinson's disease; Cerebral small vessel disease; Cognitive function	WHITE-MATTER HYPERINTENSITIES; ENLARGED PERIVASCULAR SPACES; VASCULAR RISK-FACTORS; DIAGNOSIS; DEMENTIA; HOMOCYSTEINE; PROGRESSION; FEATURES; CRITERIA; STROKE	Objectives To explore the association between cerebral small vessel disease (cSVD) and cognitive impairment (CI) in Parkinson's disease (PD). Methods 81 PD patients were recruited into the study from September 2018 to December 2020. The demographic characteristics and radiologic and laboratory data were collected. Cognitive assessments were carried out using the Montreal Cognitive Assessment. The…	[Shen, Yuan; Zhong, JianGuo; Zhang, Xianxian; Shi, HaiCun] Nanjing Med Univ, Dept Neurol, Yancheng Peoples Hosp 3, Affiliated Hosp 2,Nantong Univ,Yancheng Sch Clin, Yancheng, Jiangsu, Peoples R China; [Dong, ZhiFeng] Shanghai Jiao Tong Univ, Dept Cardiol, Affiliated Peoples Hosp 6, Shanghai, Peoples R China; [Pan, PingLei] Nanjing Med Univ, Dept Cent Lab, Yancheng Peoples Hosp 3, Affiliated Hosp …	Nanjing Medical University; Nantong University; Shanghai Jiao Tong University; Nantong University; Nanjing Medical University; Nantong University; Nanjing Medical University	Shi, HC (corresponding author), Nanjing Med Univ, Dept Neurol, Yancheng Peoples Hosp 3, Affiliated Hosp 2,Nantong Univ,Yancheng Sch Clin, Yancheng, Jiangsu, Peoples R China.;Dong, ZF (corresponding author), Shanghai Jiao Tong Univ, Dept Cardiol, Affiliated Peoples Hosp 6, Shanghai, Peoples R China.	zhifengdong6@126.com; shihaicun41@163.com			Yancheng Medical Science and Technology Development Plan Project in 2019 [YK2019095]; Clinical Medicine Project of Nantong University [2019LY013]	Yancheng Medical Science and Technology Development Plan Project in 2019; Clinical Medicine Project of Nantong University	This study was funded by Yancheng Medical Science and Technology Development Plan Project in 2019 (Grant No. YK2019095) and Clinical Medicine Project of Nantong University (Grant No. 2019LY013).		56	3	3	2	6	SPRINGER HEIDELBERG	HEIDELBERG	TIERGARTENSTRASSE 17, D-69121 HEIDELBERG, GERMANY	0300-9009	2240-2993		ACTA NEUROL BELG	Acta Neurol. Belg.	APR	2023	123	2
J	Brookes, RL; Hollocks, MJ; Tan, RYY; Morris, RG; Markus, HS				Brookes, Rebecca L.; Hollocks, Matthew J.; Tan, Rhea Y. Y.; Morris, Robin G.; Markus, Hugh S.			Brief Screening of Vascular Cognitive Impairment in Patients With Cerebral Autosomal-Dominant Arteriopathy With Subcortical Infarcts and Leukoencephalopathy Without Dementia	STROKE			English	Article						activities of daily living; CADASIL; cerebral small vessel disease; cognition; stroke	SMALL VESSEL DISEASE; MINI-MENTAL-STATE; BRIEF MEMORY; RESERVE; CADASIL; TOOL	Background and Purpose-Cerebral autosomal-dominant arteriopathy with subcortical infarcts and leukoencephalopathy (CADASIL) is a monogenic form of cerebral small vessel disease leading to early-onset stroke and dementia, with younger patients frequently showing subclinical deficits in cognition. At present, there are no targeted cognitive screening measures for this population. However, the Brief…	[Brookes, Rebecca L.; Hollocks, Matthew J.; Tan, Rhea Y. Y.; Markus, Hugh S.] Univ Cambridge, Dept Clin Neurosci, Addenbrookes Biomed Campus, Cambridge CB2 1TN, England; [Morris, Robin G.] Kings Coll London, Inst Psychiat, Dept Psychol Psychol & Neurosci, London, England	University of Cambridge; University of London; King's College London	Brookes, RL (corresponding author), Univ Cambridge, Dept Clin Neurosci, R3,POB 183, Cambridge, England.	rlb58@medschl.cam.ac.uk		Hollocks, Matthew/0000-0002-9513-6917	Stroke Association [TSA2008/10]; British Heart Foundation [PG/13/30/30005]; Stroke Association/British Heart Foundation Grant [TSA BHF 2010/01]; Agency for Science, Technology and Research, Singapore; National Institute for Health Research Senior Investigator award; Cambridge University Hospital Comprehensive National Institute for Health Research Biomedical Research Unit	Stroke Association; British Heart Foundation(British Heart Foundation); Stroke Association/British Heart Foundation Grant; Agency for Science, Technology and Research, Singapore(Agency for Science Technology & Research (A*STAR)); National Institute for Health Research Senior Investigator award; Cambridge University Hospital Comprehensive National Institute for Health Research Biomedical Research …	The BMET study was supported by the Stroke Association (TSA2008/10). R. Brookes is supported by a project grant from the British Heart Foundation (PG/13/30/30005). M. Hollocks is supported by a Stroke Association/British Heart Foundation Grant (TSA BHF 2010/01). R. Tan is supported by the Agency for Science, Technology and Research, Singapore. H. Markus is supported by a National Institute for He…		26	15	15	0	4	LIPPINCOTT WILLIAMS & WILKINS	PHILADELPHIA	TWO COMMERCE SQ, 2001 MARKET ST, PHILADELPHIA, PA 19103 USA	0039-2499	1524-4628		STROKE	Stroke	OCT	2016	47	10
J	Banerjee, G; Wilson, D; Ambler, G; Appiah, KOB; Shakeshaft, C; Lunawat, S; Cohen, H; Yousry, T; Lip, GYH; Muir, KW; Brown, MM; Salman, RAS; Jäger, HR; Werring, DJ				Banerjee, Gargi; Wilson, Duncan; Ambler, Gareth; Appiah, Karen Osei-Bonsu; Shakeshaft, Clare; Lunawat, Surabhika; Cohen, Hannah; Yousry, Tarek; Lip, Gregory Y. H.; Muir, Keith W.; Brown, Martin M.; Salman, Rustam Al-Shahi; Jager, Hans Rolf; Werring, David J.		CROMIS-2 Collaborators	Cognitive Impairment Before Intracerebral Hemorrhage Is Associated With Cerebral Amyloid Angiopathy	STROKE			English	Article						cerebral amyloid angiopathy; cerebral hemorrhage; cerebral small vessel diseases; cognitive dysfunction; prevalence; siderosis	SMALL-VESSEL DISEASE; ENLARGED PERIVASCULAR SPACES; SUPERFICIAL SIDEROSIS; NETWORK ALTERATIONS; RISK-FACTORS; DEMENTIA; STROKE; MRI; MICROBLEEDS; DYSFUNCTION	Background and Purpose-Although the association between cerebral amyloid angiopathy (CAA) and cognitive impairment is increasingly recognized, it is not clear whether this is because of the impact of recurrent intracerebral hemorrhage (ICH) events, disruptions caused by cerebral small vessel damage, or both. We investigated this by considering whether cognitive impairment before ICH was associate…	[Banerjee, Gargi; Wilson, Duncan; Appiah, Karen Osei-Bonsu; Shakeshaft, Clare; Lunawat, Surabhika; Brown, Martin M.; Werring, David J.] UCL Inst Neurol, Dept Brain Repair & Rehabil, UCL Stroke Res Ctr, Russell Sq House,10-12 Russell Sq, London WC1B 5EH, England; [Yousry, Tarek; Jager, Hans Rolf] UCL Inst Neurol, Dept Brain Repair & Rehabil, Lysholm Dept Neuroradiol, London, England; [Yousry, Tare…	University of London; University College London; University of London; University College London; University of London; University College London; University of London; University College London; UCL Medical School; University College London Hospitals NHS Foundation Trust; University of London; University College London; University of London; University College London; University of Birmingham; Q…	Werring, DJ (corresponding author), UCL Inst Neurol, Dept Brain Repair & Rehabil, UCL Stroke Res Ctr, Russell Sq House,10-12 Russell Sq, London WC1B 5EH, England.	d.werring@ucl.ac.uk	Lip, Gregory/AEO-0575-2022; Brown, Martin/B-3288-2009; Werring, David/Q-8435-2019; Muir, Keith/A-7670-2011; Salman, Rustam Al-Shahi/IAM-4339-2023; Banerjee, Gargi/AAU-3081-2020; Appiah, Karen/AAZ-3579-2020; Jager, Hans Rolf/K-1868-2013	Cohen, David/0000-0001-7318-8567; Al-Shahi Salman, Rustam/0000-0002-2108-9222; Werring, David/0000-0003-2074-1861; Cohen, Hannah/0000-0003-2032-390X; Emsley, Hedley/0000-0003-0129-4488; Brown, Martin M/0000-0002-3273-1356; Banerjee, Gargi/0000-0003-0190-7782; Parry-Jones, Adrian/0000-0002-4462-3846; Jager, Hans Rolf/0000-0002-6403-4184; Price, Christopher/0000-0003-3566-3157	Stroke Association; British Heart Foundation; Rosetrees Trust; National Institute for Health Research University College London Hospitals Biomedical Research Centre; Medical Research Council; Reta Lila Weston Trust for Medical Research; Department of Health National Institute for Health Research (NIHR) Biomedical Research Centres funding scheme	Stroke Association; British Heart Foundation(British Heart Foundation); Rosetrees Trust(Rosetrees Trust); National Institute for Health Research University College London Hospitals Biomedical Research Centre; Medical Research Council(UK Research & Innovation (UKRI)Medical Research Council UK (MRC)); Reta Lila Weston Trust for Medical Research; Department of Health National Institute for Health Re…	The CROMIS-2 study is funded by the Stroke Association and British Heart Foundation. G. Banerjee receives funding from the Rosetrees Trust. Dr Ambler receives funding from the National Institute for Health Research University College London Hospitals Biomedical Research Centre. Dr Al-Shahi Salman is funded by an Medical Research Council senior clinical fellowship. M.M. Brown's Chair in Stroke Med…		31	38	45	0	6	LIPPINCOTT WILLIAMS & WILKINS	PHILADELPHIA	TWO COMMERCE SQ, 2001 MARKET ST, PHILADELPHIA, PA 19103 USA	0039-2499	1524-4628		STROKE	Stroke	JAN	2018	49	1
J	Zhào, HY; Wei, W; Yi-Luen, E; Huang, YH				Zhao, Hongyi; Wei, Wei; Yi-Luen, Ellen; Huang, Yonghua			Assessing Performance on Digital Clock Drawing Test in Aged Patients With Cerebral Small Vessel Disease	FRONTIERS IN NEUROLOGY			English	Article						aging; assessment; digital technology; executive function; small vessel disease	MILD COGNITIVE IMPAIRMENT; ALZHEIMERS-DISEASE; OLDER-ADULTS; DEMENTIA	The term small vessel disease (SVD) encompasses all the pathological processes that affect the small vessels of the brain, including small arteries and arterioles but also capillaries and small veins, which can result in multi-domain cognitive deficits. The digital clock drawing test (dCDT) has been proved to be a more useful assessment tool for cognitive disorders compared to traditional clock d…	[Zhao, Hongyi; Wei, Wei; Huang, Yonghua] Peoples Liberat Army Gen Hosp, Med Ctr 7, Dept Neurol, Beijing, Peoples R China; [Zhao, Hongyi] 984 Hosp Peoples Liberat Army, Dept Neurol, Beijing, Peoples R China; [Yi-Luen, Ellen] Univ Colorado, ATLAS Inst, Boulder, CO USA	Chinese People's Liberation Army General Hospital; University of Colorado System; University of Colorado Boulder	Huang, YH (corresponding author), Peoples Liberat Army Gen Hosp, Med Ctr 7, Dept Neurol, Beijing, Peoples R China.	huangyonghua2017@126.com	Do, Ellen Yi-Luen/B-3621-2009	Do, Ellen Yi-Luen/0000-0002-9948-6375	Wu Jieping Foundation [320.6750.18456]	Wu Jieping Foundation	This study was supported by the Wu Jieping Foundation (Grant No.: 320.6750.18456).		19	17	19	0	3	FRONTIERS MEDIA SA	LAUSANNE	AVENUE DU TRIBUNAL FEDERAL 34, LAUSANNE, CH-1015, SWITZERLAND	1664-2295			FRONT NEUROL	Front. Neurol.	NOV 26	2019	10
J	Diciotti, S; Orsolini, S; Salvadori, E; Giorgio, A; Toschi, N; Ciulli, S; Ginestroni, A; Poggesi, A; De Stefano, N; Pantoni, L; Inzitari, D; Mascalchi, M				Diciotti, Stefano; Orsolini, Stefano; Salvadori, Emilia; Giorgio, Antonio; Toschi, Nicola; Ciulli, Stefano; Ginestroni, Andrea; Poggesi, Anna; De Stefano, Nicola; Pantoni, Leonardo; Inzitari, Domenico; Mascalchi, Mario		VMCI Tuscany Investigators	Resting state fMRI regional homogeneity correlates with cognition measures in subcortical vascular cognitive impairment	JOURNAL OF THE NEUROLOGICAL SCIENCES			English	Article						Cerebral small vessel disease; White matter; fMRI; Cognition; Executive function	SMALL VESSEL DISEASE; ALTERED SPONTANEOUS ACTIVITY; DEFAULT-MODE NETWORK; MINI-MENTAL-STATE; WHITE-MATTER; FUNCTIONAL CONNECTIVITY; MICROSTRUCTURAL DAMAGE; BRAIN CONNECTIVITY; ALZHEIMERS-DISEASE; NO DEMENTIA	Background: The hyperintensity of cerebral white matter (WM) in T2-weighted MR images of elderly subjects due to small vessel disease (SVD) is associated with variable clinical features including mild cognitive impairment (MCI), also termed subcortical vascular cognitive impairment (SVCI). The latter is typically characterized by psychomotor slowing, attention deficits, and executive dysfunctions…	[Diciotti, Stefano; Orsolini, Stefano] Univ Bologna, Dept Elect Elect & Informat Engn Guglielmo Marcon, Via Venezia 52, I-47521 Cesena, Italy; [Salvadori, Emilia; Poggesi, Anna; Pantoni, Leonardo; Inzitari, Domenico] Univ Florence, NEUROFARBA Dept, Neurosci Sect, Florence, Italy; [Giorgio, Antonio; De Stefano, Nicola] Univ Siena, Dept Med Surg & Neurosci, Siena, Italy; [Toschi, Nicola; Ciulli, St…	University of Bologna; University of Florence; University of Siena; University of Rome Tor Vergata; Harvard University; Harvard Medical School; University of Florence; University of Essex; University of Florence; Azienda Ospedaliero Universitaria Careggi; University of Florence; Azienda Ospedaliera Universitaria (AOU) MEYER; University of Florence; Azienda Ospedaliero Universitaria Careggi	Diciotti, S (corresponding author), Univ Bologna, Dept Elect Elect & Informat Engn Guglielmo Marcon, Via Venezia 52, I-47521 Cesena, Italy.	stefano.diciotti@unibo.it	De Stefano, Nicola/AHE-3052-2022; Poggesi, Anna/AAK-5492-2021; Inzitari, Domenico/AAH-8722-2020; Diciotti, Stefano/C-4167-2008; Salvadori, Emilia/B-1115-2013; Toschi, Nicola/J-2555-2012	Ciulli, Stefano/0000-0002-9386-3088; Diciotti, Stefano/0000-0001-8778-7819; Salvadori, Emilia/0000-0003-0404-0053; Toschi, Nicola/0000-0003-1929-5833; De Stefano, Nicola/0000-0003-4930-7639; Orsolini, Stefano/0000-0002-9024-314X	Tuscany Region Health Programme	Tuscany Region Health Programme	The study was supported by Tuscany Region Health Programme in the framework of the Bando Regione Salute 2009.		67	39	46	1	25	ELSEVIER	AMSTERDAM	RADARWEG 29, 1043 NX AMSTERDAM, NETHERLANDS	0022-510X	1878-5883		J NEUROL SCI	J. Neurol. Sci.	FEB 15	2017	373
J	Wei, HL; Wei, CS; Yu, YS; Yu, XR; Chen, Y; Li, JR; Zhang, H; Chen, XM				Wei, Heng-Le; Wei, Cunsheng; Yu, Yu-Sheng; Yu, Xiaorong; Chen, Yuan; Li, Junrong; Zhang, Hong; Chen, Xuemei			Dysfunction of the triple-network model is associated with cognitive impairment in patients with cerebral small vessel disease	HELIYON			English	Article						Cerebral small vascular disease; Triple -network model; Cognitive impairment; Functional network connectivity analysis	BRAIN NETWORKS; RISK	Purpose: This study aimed to demonstrate the correlations between the altered functional connectivity patterns in the triple-network model and cognitive impairment in patients with cerebral small vascular disease (CSVD). Methods: Resting-state functional magnetic resonance imaging data were obtained from 22 patients with CSVD and 20 healthy controls. The resting-state data were analyzed using ind…	[Wei, Heng-Le; Yu, Yu-Sheng; Zhang, Hong] Nanjing Med Univ, Affiliated Jiangning Hosp, Dept Radiol, Nanjing 211100, Jiangsu, Peoples R China; [Wei, Cunsheng; Yu, Xiaorong; Chen, Yuan; Li, Junrong; Chen, Xuemei] Nanjing Med Univ, Affiliated Jiangning Hosp, Dept Neurol, Nanjing 211100, Jiangsu, Peoples R China	Nanjing Medical University; Nanjing Medical University	Zhang, H (corresponding author), Nanjing Med Univ, Affiliated Jiangning Hosp, Dept Radiol, Nanjing 211100, Jiangsu, Peoples R China.;Chen, XM (corresponding author), Nanjing Med Univ, Affiliated Jiangning Hosp, Dept Neurol, Nanjing 211100, Jiangsu, Peoples R China.	jnyyfsk@126.com; 13347808579@189.cn	Wei, Cunsheng/JHS-5975-2023		Nanjing Health Science and Technology Development, China Special Fund Project [M2022009]; Scientific Research Project of Jiangsu Provincial Health Commission; [YKK22216]	Nanjing Health Science and Technology Development, China Special Fund Project; Scientific Research Project of Jiangsu Provincial Health Commission;	This research was supported by the Nanjing Health Science and Technology Development, China Special Fund Project (YKK22216) and Scientific Research Project of Jiangsu Provincial Health Commission (M2022009) .		50	0	0	0	1	CELL PRESS	CAMBRIDGE	50 HAMPSHIRE ST, FLOOR 5, CAMBRIDGE, MA 02139 USA		2405-8440		HELIYON	Heliyon	JAN 30	2024	10	2
J	Liu, RY; Chen, HF; Qin, RM; Gu, YC; Chen, X; Zou, JH; Jiang, YC; Li, WK; Bai, F; Zhang, B; Wang, XY; Xu, Y				Liu, Renyuan; Chen, Haifeng; Qin, Ruomeng; Gu, Yucheng; Chen, Xin; Zou, Junhui; Jiang, YongCheng; Li, Weikai; Bai, Feng; Zhang, Bing; Wang, Xiaoying; Xu, Yun			The Altered Reconfiguration Pattern of Brain Modular Architecture Regulates Cognitive Function in Cerebral Small Vessel Disease	FRONTIERS IN NEUROLOGY			English	Article						small vessel disease; cognitive impairment; network reconfiguration; compensation; visuospatial processing	STRUCTURAL NETWORK EFFICIENCY; STROKE RISK PROFILE; WHITE-MATTER; RESTING-STATE; DECLINE; CONNECTIVITY; ORGANIZATION; PERFORMANCE; PROGRESSION; IMPAIRMENT	Background: Cerebral small vessel disease (SVD) is a common cause of cognitive dysfunction. However, little is known whether the altered reconfiguration pattern of brain modular architecture regulates cognitive dysfunction in SVD. Methods: We recruited 25 cases of SVD without cognitive impairment (SVD-NCI) and 24 cases of SVD with mild cognitive impairment (SVD-MCI). According to the Framingham S…	[Liu, Renyuan; Chen, Haifeng; Qin, Ruomeng; Gu, Yucheng; Chen, Xin; Zou, Junhui; Jiang, YongCheng; Bai, Feng; Xu, Yun] Nanjing Univ, Drum Tower Hosp, Dept Neurol, Med Sch, Nanjing, Jiangsu, Peoples R China; [Liu, Renyuan; Chen, Haifeng; Qin, Ruomeng; Gu, Yucheng; Chen, Xin; Zou, Junhui; Jiang, YongCheng; Bai, Feng; Xu, Yun] Nanjing Univ, Inst Brain Sci, State Key Lab Pharmaceut Biotechnol, Nanjin…	Nanjing University; Nanjing University; Nanjing University of Aeronautics & Astronautics; Nanjing University; Harvard University; Massachusetts General Hospital	Xu, Y (corresponding author), Nanjing Univ, Drum Tower Hosp, Dept Neurol, Med Sch, Nanjing, Jiangsu, Peoples R China.;Xu, Y (corresponding author), Nanjing Univ, Inst Brain Sci, State Key Lab Pharmaceut Biotechnol, Nanjing, Jiangsu, Peoples R China.;Xu, Y (corresponding author), Jiangsu Prov Stroke Ctr Diag & Therapy, Nanjing, Jiangsu, Peoples R China.;Xu, Y (corresponding author), Nanjing Neurop…	xuyun20042001@aliyun.com	Li, Weikai/AAI-6335-2020	li, weikai/0000-0002-5114-9660	National Key Research and Development Program of China [2016YFC1300500-504, 2016YFC0901004]; National Natural Science Foundation of China [81230026, 81630028]; Natural Science Foundation of Jiangsu Province [BE2016610]; Jiangsu Provincial Key Medical Discipline [ZDXKA2016020]	National Key Research and Development Program of China(National Key Research & Development Program of China); National Natural Science Foundation of China(National Natural Science Foundation of China (NSFC)); Natural Science Foundation of Jiangsu Province(Natural Science Foundation of Jiangsu Province); Jiangsu Provincial Key Medical Discipline	This work was supported by the National Key Research and Development Program of China (2016YFC1300500-504 and 2016YFC0901004), National Natural Science Foundation of China (81230026; 81630028), Natural Science Foundation of Jiangsu Province (BE2016610;), Jiangsu Provincial Key Medical Discipline (ZDXKA2016020).		39	21	22	0	6	FRONTIERS MEDIA SA	LAUSANNE	AVENUE DU TRIBUNAL FEDERAL 34, LAUSANNE, CH-1015, SWITZERLAND	1664-2295			FRONT NEUROL	Front. Neurol.	APR 5	2019	10
J	Guo, XM; Liu, ZW; Yuan, WS; Wei, AQ; Luo, GG				Guo, Xiaomin; Liu, Zongwei; Yuan, Weishuai; Wei, Aiqin; Luo, Guogang			Electroencephalographic power spectrum changes in cerebral small vessel disease combined with cognitive dysfunction and its relationship with neutrophil/lymphocyte ratio and its clinical value - a pilot study	FRONTIERS IN NEUROLOGY			English	Article						cerebral small vessel disease; cognition impairment; neuropsychological assessment; quantitative electroencephalography; power spectrum analysis; neutrophil/lymphocyte ratio	ALZHEIMERS-DISEASE; QUANTITATIVE ELECTROENCEPHALOGRAPHY; EEG; DIAGNOSIS	Objective The study aimed to explore the changes in the electrical power spectrum of the brain and its correlation with neutrophil/lymphocyte ratio (NLR) in patients with cognitively impaired cerebral small vessel disease (CSVD) and to explore its clinical application. Methods A total of 61 patients with CSVD who attended the People's Hospital of Shaanxi Province from September 2021 to September …	[Guo, Xiaomin; Wei, Aiqin] Peoples Hosp Shaanxi Prov, Dept Neurol, Xian, Peoples R China; [Liu, Zongwei; Yuan, Weishuai] Minist Nat Resources, Inst Oceanog 1, Qingdao, Peoples R China; [Luo, Guogang] Xi An Jiao Tong Univ, Dept Neurol, Affiliated Hosp 1, Xian, Peoples R China	Xi'an Medical University; First Institute of Oceanography, Ministry of Natural Resources; Ministry of Natural Resources of the People's Republic of China; Xi'an Jiaotong University	Luo, GG (corresponding author), Xi An Jiao Tong Univ, Dept Neurol, Affiliated Hosp 1, Xian, Peoples R China.	lguogang@163.com			Shaanxi Provincial Key R&D Program Project [2023-ZDLSF-20]	Shaanxi Provincial Key R&D Program Project	The author(s) declare financial support was received for the research, authorship, and/or publication of this article. This study was funded by the Shaanxi Provincial Key R & D Program Project (2023-ZDLSF-20)		24	0	0	0	1	FRONTIERS MEDIA SA	LAUSANNE	AVENUE DU TRIBUNAL FEDERAL 34, LAUSANNE, CH-1015, SWITZERLAND	1664-2295			FRONT NEUROL	Front. Neurol.	JAN 12	2024	14
J	Nannoni, S; Ohlmeier, L; Brown, RB; Morris, RG; MacKinnon, AD; Markus, HS				Nannoni, Stefania; Ohlmeier, Laura; Brown, Robin B.; Morris, Robin G.; MacKinnon, Andrew D.; Markus, Hugh S.		DNA Lacunar 2 Investigators	Cognitive impact of cerebral microbleeds in patients with symptomatic small vessel disease	INTERNATIONAL JOURNAL OF STROKE			English	Article						Brain microbleeds; cognition; Lacunar stroke; leukoaraiosis; small vessel disease; stroke	EXECUTIVE TEST BMET; BRIEF MEMORY; DEMENTIA; DYSFUNCTION; IMPAIRMENT; DECLINE; RISK; PREDICTORS; STANDARDS; INFARCTS	Background and aim Whether cerebral microbleeds cause cognitive impairment remains uncertain. We analyzed whether cerebral microbleeds are associated with cognitive dysfunction in patients with symptomatic cerebral small vessel disease, and whether this association is independent of other neuroimaging markers of cerebral small vessel disease. Methods We analyzed consecutive patients with MRI-conf…	[Nannoni, Stefania; Ohlmeier, Laura; Brown, Robin B.; Markus, Hugh S.] Univ Cambridge, Dept Clin Neurosci, Stroke Res Grp, Cambridge, England; [Morris, Robin G.] Kings Coll Inst Psychiat Psychol & Neurosci, Dept Psychol, London, England; [MacKinnon, Andrew D.] St Georges Univ Hosp NHS Fdn Trust, Atkinson Morley Reg Neurosci Ctr, London, England	University of Cambridge; City St Georges, University of London; St Georges University London	Nannoni, S (corresponding author), Stroke Res Grp, Dept Clin Neurosci, R3 Neurosci,Box 83,Cambridge Biomed Campus, Cambridge CB2 0QQ, England.	sn572@medschl.cam.ac.uk		Nannoni, Stefania/0000-0002-1825-1874	British Heart Foundation [RG/4/32218]; NIHR Clinical Research Network; MRC [MR/N026896/1]; ABN Clinical Research Training Fellowship - Guarantors of Brain; NIHR; MRC [MR/N026896/1] Funding Source: UKRI	British Heart Foundation(British Heart Foundation); NIHR Clinical Research Network; MRC(UK Research & Innovation (UKRI)Medical Research Council UK (MRC)); ABN Clinical Research Training Fellowship - Guarantors of Brain; NIHR(National Institutes of Health Research (NIHR)); MRC(UK Research & Innovation (UKRI)Medical Research Council UK (MRC))	The author(s) disclosed receipt of the following financial support for the research, authorship, and/or publication of this article: This work was funded by a British Heart Foundation programme grant (RG/4/32218). Recruitment was supported by the NIHR Clinical Research Network. S.N.'s salary is funded by an MRC experimental medicine grant (MR/N026896/1). R.B.B. is the recipient of an ABN Clinical…		34	24	27	5	11	SAGE PUBLICATIONS LTD	LONDON	1 OLIVERS YARD, 55 CITY ROAD, LONDON EC1Y 1SP, ENGLAND	1747-4930	1747-4949		INT J STROKE	Int. J. Stroke	APR	2022	17	4
J	Sierra, C; Doménech, M; Camafort, M; Coca, A				Sierra, Cristina; Domenech, Monica; Camafort, Miguel; Coca, Antonio			Hypertension and Mild Cognitive Impairment	CURRENT HYPERTENSION REPORTS			English	Article						Hypertension; Blood pressure; Cognitive impairment; Cerebral small vessel disease; Aging; White matter lesions; Lacunar infarct; Cerebral microbleeds; Circadian rhythm; Arterial stiffness; Pulse wave velocity; Intima-media thickness; Antihypertensive therapy	WHITE-MATTER LESIONS; CEREBRAL AMYLOID ANGIOPATHY; BLOOD-PRESSURE VARIABILITY; VASCULAR RISK-FACTORS; DOUBLE-BLIND; INDEPENDENT PREDICTOR; ARTERIAL STIFFNESS; STROKE RISK; DEMENTIA; DISEASE	The brain is an early target for organ damage due to high blood pressure. Hypertension is the major modifiable risk factor for stroke and small vessel disease. It has been suggested that cerebral microvascular disease contributes to vascular cognitive impairment. The mechanisms underlying hypertension-related cognitive changes are complex and not yet fully understood. Both high and, especially in…	[Sierra, Cristina; Domenech, Monica; Camafort, Miguel; Coca, Antonio] Univ Barcelona, Hosp Clin Barcelona IDIBAPS, Dept Internal Med, Hypertens & Vasc Risk Unit, E-08036 Barcelona, Spain	University of Barcelona; Hospital Clinic de Barcelona; IDIBAPS	Sierra, C (corresponding author), Univ Barcelona, Hosp Clin Barcelona IDIBAPS, Dept Internal Med, Hypertens & Vasc Risk Unit, Villarroel 170, E-08036 Barcelona, Spain.	csierra@clinic.ub.es	Domenech, Monica/AFV-2635-2022; Sierra, Cristina/IAQ-5386-2023; Camafort-Babkowski, Miguel/H-6310-2014	Camafort-Babkowski, Miguel/0000-0002-8669-6410; Domenech, Monica/0000-0001-5447-6686; Sierra, Cristina/0000-0002-6870-4886					75	27	33	0	30	SPRINGER	NEW YORK	233 SPRING ST, NEW YORK, NY 10013 USA	1522-6417	1534-3111		CURR HYPERTENS REP	Curr. Hypertens. Rep.	DEC	2012	14	6
J	Liu, X; Zhang, XL; Qian, XF; Shi, LH; Liu, QL				Liu, Xia; Zhang, Xuelian; Qian, Xuefen; Shi, LuHang; Liu, Qiaoling			Correlation between coefficient of variation of blood pressure and cognitive dysfunction in patients with hypertension complicated by cerebral small vessel disease	BIOTECHNOLOGY AND GENETIC ENGINEERING REVIEWS			English	Article						Hypertension; cerebral small vessel disease; coefficient of variation of blood pressure; cognitive dysfunction	ASSOCIATION; MIDLIFE; ADULTS	To investigate the correlation between the coefficient of variation of blood pressure and cognitive dysfunction in patients with hypertension complicated by cerebral small vessel disease. 415 patients with hypertension complicated by cerebral small vessel disease who received treatment in our hospital from January 2019 to June 2022 were retrospectively included in this study. These patients were …	[Liu, Xia; Zhang, Xuelian; Qian, Xuefen; Shi, LuHang; Liu, Qiaoling] First Peoples Hosp Lianyungang, Dept Geriatr, Lianyungang, Jiangsu, Peoples R China; [Liu, Xia; Zhang, Xuelian; Qian, Xuefen; Shi, LuHang; Liu, Qiaoling] Xuzhou Med Univ, Dept Geriatr, Affiliated Hosp Lianyungang, Lianyungang, Jiangsu, Peoples R China; [Liu, Xia; Zhang, Xuelian; Qian, Xuefen; Shi, LuHang; Liu, Qiaoling] Nanjing …	Xuzhou Medical University; Nanjing Medical University	Liu, QL (corresponding author), First Peoples Hosp Lianyungang, Dept Geriatr, Lianyungang 222000, Jiangsu, Peoples R China.	zkhlyg@126.com			2019 Jiangsu Provincial Cadre Health care Research Project Project name: Effect of blood pressure variability on cognitive function in elderly patients with hypertension and cerebral microcemia [BJ19010]	2019 Jiangsu Provincial Cadre Health care Research Project Project name: Effect of blood pressure variability on cognitive function in elderly patients with hypertension and cerebral microcemia	Project source: 2019 Jiangsu Provincial Cadre Health care Research Project Project name: Effect of blood pressure variability on cognitive function in elderly patients with hypertension and cerebral microcemia Item number: BJ19010		21	0	0	0	4	TAYLOR & FRANCIS LTD	ABINGDON	2-4 PARK SQUARE, MILTON PARK, ABINGDON OR14 4RN, OXON, ENGLAND	0264-8725	2046-5556		BIOTECHNOL GENET ENG	Biotechnol. Genet. Eng. Rev.	NOV 1	2024	40	4
J	van den Brink, H; Weaver, NA; Biessels, GJ				van den Brink, Hilde; Weaver, Nick A.; Biessels, Geert Jan			A Case of Sporadic Cerebral Small Vessel Disease in an Identical Twin	CASE REPORTS IN NEUROLOGY			English	Article						Small vessel disease; Cognitive dysfunction; MRI; Identical twin	VASCULAR RISK-FACTORS	Sporadic cerebral small vessel disease (cSVD) is primarily attributed to heritability and vascular risk factors. Still, our understanding of the causative factors in cSVD lesion burden in the brain is far from complete. This is exemplified by this case of identical twins with remarkably similar vascular risk profiles, where one twin had developed severe cSVD on neuroimaging with cognitive deficit…	[van den Brink, Hilde; Weaver, Nick A.; Biessels, Geert Jan] Univ Utrecht, Univ Med Ctr, Dept Neurol & Neurosurg, Utrecht Brain Ctr, Utrecht, Netherlands	Utrecht University; Utrecht University Medical Center	van den Brink, H (corresponding author), Univ Med Ctr Utrecht, Dept Neurol & Neurosurg, Heidelberglaan 100, NL-3508 GA Utrecht, Netherlands.	h.vandenbrink-2@umcutrecht.nl	Weaver, Nick/AAA-8756-2019; van den Brink, Hilde/N-4758-2019	van den Brink, Hilde/0000-0003-3094-0274	European Union [666881]	European Union(European Union (EU))	Supported by SVDs@target that has received funding from the European Union's Horizon 2020 research and innovative program under grant agreement No. 666881.		7	0	0	0	0	KARGER	BASEL	ALLSCHWILERSTRASSE 10, CH-4009 BASEL, SWITZERLAND		1662-680X		CASE REP NEUROL	Case Rep. Neurol.		2020	12	3
J	Jiménez-Balado, J; Riba-Llena, I; Abril, O; Garde, E; Penalba, A; Ostos, E; Maisterra, O; Montaner, J; Noviembre, M; Mundet, X; Ventura, O; Pizarro, J; Delgado, P				Jimenez-Balado, Joan; Riba-Llena, Iolanda; Abril, Oscar; Garde, Edurne; Penalba, Anna; Ostos, Elena; Maisterra, Olga; Montaner, Joan; Noviembre, Maria; Mundet, Xavier; Ventura, Oriol; Pizarro, Jesus; Delgado, Pilar			Cognitive Impact of Cerebral Small Vessel Disease Changes in Patients With Hypertension	HYPERTENSION			English	Article						cerebral small vessel diseases; cognitive dysfunction; hypertension; longitudinal cohort study; magnetic resonance imaging; white matter hyperintensities	WHITE-MATTER HYPERINTENSITIES; PROCESSING SPEED; RISK-FACTORS; IMPAIRMENT; PROGRESSION; DEMENTIA; DECLINE; MRI; CONVERSION; LESIONS	Hypertension is one of the principal risk factors for cerebral small vessel disease progression and cognitive impairment. We aimed to investigate how changes in cerebral small vessel disease lesions relate to cognitive decline and incident mild cognitive impairment in hypertensive patients. Data were obtained from the ISSYS cohort (Investigating Silent Strokes in Hypertensives: a Magnetic Resonan…	[Jimenez-Balado, Joan; Riba-Llena, Iolanda; Abril, Oscar; Garde, Edurne; Penalba, Anna; Ostos, Elena; Maisterra, Olga; Montaner, Joan; Noviembre, Maria; Pizarro, Jesus; Delgado, Pilar] Vall Hebron Res Inst, Neurovasc Res Lab, Barcelona, Spain; [Mundet, Xavier] Primary Healthcare Univ, Res Inst IDIAP Jordi Gol, Barcelona, Spain; [Jimenez-Balado, Joan; Riba-Llena, Iolanda; Abril, Oscar; Garde, Edur…	Autonomous University of Barcelona; Hospital Universitari Vall d'Hebron; Vall d'Hebron Institut de Recerca (VHIR); Autonomous University of Barcelona	Delgado, P (corresponding author), Inst Recerca Vall dHebron, Edifici Mediterrania,Planta 1a,Lab 123, Barcelona 08035, Spain.	pilar.delgado@vhir.org	Jimenez-Balado, Joan/KCK-2064-2024; Ventura, Oriol/HTL-8599-2023; Montaner, Joan/D-3063-2015	Jimenez-Balado, Joan/0000-0003-4125-9134; Montaner, Joan/0000-0003-4845-2279	Instituto de Salud Carlos III [PI14/01535, ICI14/307, CP15/00010, JR15/00032]; AGAUR (agencia de gestio d'ajuts universitaris i de recerca; FI_DGR 2017) [2017_FI_B 00064]; Secretary of Universities and Research of the Department of Economy and Knowledge (Generalitat de Catalunya); European Regional Development Fund; Spanish research stroke network [RD/16/0019/0021]	Instituto de Salud Carlos III(Instituto de Salud Carlos IIISpanish Government); AGAUR (agencia de gestio d'ajuts universitaris i de recerca; FI_DGR 2017); Secretary of Universities and Research of the Department of Economy and Knowledge (Generalitat de Catalunya); European Regional Development Fund(European Union (EU)); Spanish research stroke network	This research was funded by the Instituto de Salud Carlos III (grant numbers PI14/01535, ICI14/307, CP15/00010, and JR15/00032), AGAUR (agencia de gestio d'ajuts universitaris i de recerca; FI_DGR 2017, grant number 2017_FI_B 00064), with the support of the Secretary of Universities and Research of the Department of Economy and Knowledge (Generalitat de Catalunya), and cofinanced by the European …		35	55	62	0	15	LIPPINCOTT WILLIAMS & WILKINS	PHILADELPHIA	TWO COMMERCE SQ, 2001 MARKET ST, PHILADELPHIA, PA 19103 USA	0194-911X	1524-4563		HYPERTENSION	Hypertension	FEB	2019	73	2
J	Yu, KQ; Xu, R; Wu, LX; Li, WW; Lin, RH; Dai, MY; Ma, X				Yu, Kunqiang; Xu, Ri; Wu, Lixu; Li, Weiwei; Lin, Ruhui; Dai, Mengyuan; Ma, Xu			Effects of microRNA-320 on learning and memory in mice with vascular cognitive impairment caused via cerebral ischemia	CELLULAR AND MOLECULAR BIOLOGY			English	Article						MicroRNA-320; cognitive impairment in cerebral small vessel disease; cerebral small vessel disease mice	ISCHEMIA/REPERFUSION INJURY; OXIDATIVE STRESS; INFLAMMATION; INHIBITION; APOPTOSIS	We aimed to explore microRNA (miR)-320's impacts on learning and memory in mice with vascular cognitive impairment induced via cerebral ischemia. After establishment of a cerebral small vessel disease (CSVD) cognitive impairment model, application of corresponding treatment methods was in the model mice to inject miR-320 antagomir/agomir and their negative controls to the lateral ventricles: Test…	[Yu, Kunqiang; Xu, Ri; Li, Weiwei] Lishui Second Peoples Hosp, Dept Rehabil, Lishui 323000, Peoples R China; [Wu, Lixu] Lishui Key Lab Brain Hlth & Serious Brain Dis, Lishui 323000, Peoples R China; [Lin, Ruhui] Fujian Univ Chinese Med, Inst Integrat Chinese & Western Med, Fuzhou 350000, Peoples R China; [Dai, Mengyuan] Zhejiang Chinese Med Univ, Grad Sch, Hangzhou 310000, Peoples R China; [Ma, X…	Fujian University of Traditional Chinese Medicine; Zhejiang Chinese Medical University	Ma, X (corresponding author), Lishui Peoples Hosp, Dept Gastroenterol, Lishui 323000, Peoples R China.	maxuykq@sina.com		Yu, Kunqiang/0000-0001-8394-2324	Natural Science Foundation of Zhejiang Province [LQ20H270020]; Zhejiang Basic Public Welfare Research Program [LGF20H170013]; Zhejiang Traditional Chinese Medicine Science and Technology Program [2022ZA190, 2024ZL208]; Lishui Public Welfare Technology Application Research Project [2022GYX45]	Natural Science Foundation of Zhejiang Province(Natural Science Foundation of Zhejiang Province); Zhejiang Basic Public Welfare Research Program; Zhejiang Traditional Chinese Medicine Science and Technology Program; Lishui Public Welfare Technology Application Research Project	This work was supported by the Natural Science Foundation of Zhejiang Province (No: LQ20H270020); Zhejiang Basic Public Welfare Research Program (No. LGF20H170013); Zhejiang Traditional Chinese Medicine Science and Technology Program (No. 2022ZA190) (No. 2024ZL208); Lishui Public Welfare Technology Application Research Project (No. 2022GYX45).		33	1	1	3	3	C M B ASSOC	POITIERS	34 BOULEVARD SOLFERINO, 86000 POITIERS, FRANCE	0145-5680	1165-158X		CELL MOL BIOL	Cell. Mol. Biol.		2023	69	13
J	Brookes, RL; Hollocks, MJ; Khan, U; Morris, RG; Markus, HS				Brookes, Rebecca L.; Hollocks, Matthew J.; Khan, Usman; Morris, Robin G.; Markus, Hugh S.			The Brief Memory and Executive Test (BMET) for detecting vascular cognitive impairment in small vessel disease: a validation study	BMC MEDICINE			English	Article						Cognitive disorders; Executive function; Memory; Vascular dementia	LACUNAR STROKE; DEMENTIA; CADASIL; TRIAL; TOOL	Background: Cognitive impairment is common in patients with cerebral small vessel disease, but is not well detected using common cognitive screening tests which have been primarily devised for cortical dementias. We developed the Brief Memory and Executive Test (BMET); a rapid screening measure sensitive to the impaired executive function and processing speed characteristic of small vessel diseas…	[Brookes, Rebecca L.; Khan, Usman] Univ London, Stroke & Dementia Res Ctr, London SW17 0RE, England; [Hollocks, Matthew J.; Markus, Hugh S.] Univ Cambridge, Dept Clin Neurosci, Cambridge CB2 0QQ, England; [Morris, Robin G.] Kings Coll London, Inst Psychiat Psychol & Neurosci, Dept Psychol, London SE5 8AF, England	University of London; University of Cambridge; University of London; King's College London	Hollocks, MJ (corresponding author), Univ Cambridge, Dept Clin Neurosci, R3,Box 183,Addenbrookes Biomed Campus, Cambridge CB2 0QQ, England.	mjh249@medschl.cam.ac.uk		Hollocks, Matthew/0000-0002-9513-6917	Stroke Association [TSA2010/08]; NIHR Stroke Clinical Research Network; NIHR Senior Investigator award; Cambridge University Hospitals NIHR Comprehensive BRC; Stroke Association/British Heart Foundation Grant [TSA BHF 2010/01]	Stroke Association; NIHR Stroke Clinical Research Network; NIHR Senior Investigator award; Cambridge University Hospitals NIHR Comprehensive BRC; Stroke Association/British Heart Foundation Grant	The BMET study was funded by The Stroke Association (TSA2010/08). Recruitment to BMET was supported by the NIHR Stroke Clinical Research Network. Hugh Markus is supported by an NIHR Senior Investigator award and his work is supported by the Cambridge University Hospitals NIHR Comprehensive BRC. Matthew Hollocks is supported by a Stroke Association/British Heart Foundation Grant (TSA BHF 2010/01).…		22	34	40	0	2	BMC	LONDON	CAMPUS, 4 CRINAN ST, LONDON N1 9XW, ENGLAND	1741-7015			BMC MED	BMC Med.	MAR 11	2015	13
J	Muir, RT; Smith, EE				Muir, Ryan T.; Smith, Eric E.			The Spectrum of Cerebral Small Vessel Disease: Emerging Pathophysiologic Constructs and Management Strategies	NEUROLOGIC CLINICS			English	Article						Cerebral small vessel disease; Hemorrhagic stroke; Lacunes; Cerebral microbleeds; Cerebral amyloid angiopathy; White matter hyperintensities; Dementia; Vascular cognitive impairment	WHITE-MATTER HYPERINTENSITIES; VASCULAR COGNITIVE IMPAIRMENT; FOCAL NEUROLOGICAL EPISODES; OBSTRUCTIVE SLEEP-APNEA; AMYLOID ANGIOPATHY; LACUNAR STROKE; PERIVASCULAR SPACES; INTRACEREBRAL HEMORRHAGE; PERINDOPRIL PROTECTION; RECURRENT STROKE		[Muir, Ryan T.; Smith, Eric E.] Univ Calgary, Dept Clin Neurosci, Calgary Stroke Program, Calgary, AB T2N 1N4, Canada; [Muir, Ryan T.; Smith, Eric E.] Univ Calgary, Dept Community Hlth Sci, Calgary, AB T2N 1N4, Canada; [Muir, Ryan T.; Smith, Eric E.] Univ Calgary, Hotchkiss Brain Inst, Calgary, AB T2N 1N4, Canada	University of Calgary; University of Calgary; University of Calgary	Smith, EE (corresponding author), Univ Calgary, Hotchkiss Brain Inst, Calgary, AB T2N 1N4, Canada.	eesmith@ucalgary.ca	Muir, Ryan/Y-5774-2019; Smith, Eric/C-5443-2012						159	1	1	4	4	W B SAUNDERS CO-ELSEVIER INC	PHILADELPHIA	1600 JOHN F KENNEDY BOULEVARD, STE 1800, PHILADELPHIA, PA 19103-2899 USA	0733-8619	1557-9875		NEUROL CLIN	Neurol. Clin.	AUG	2024	42	3
J	Ye, MF; Zhou, Y; Chen, HR; Zhu, SJ; Diao, SS; Zhao, JJ; Kong, Y; Li, T				Ye, Mengfan; Zhou, Yun; Chen, Huiru; Zhu, Sijia; Diao, Shanshan; Zhao, Jieji; Kong, Yan; Li, Tan			Heterogeneity of White Matter Hyperintensity and Cognitive Impairment in Patients with Acute Lacunar Stroke	BRAIN SCIENCES			English	Article						white matter hyperintensity; cognitive impairment; acute lacunar stroke; cerebral small-vessel disease; heterogeneity	SMALL VESSEL DISEASE; DEPRESSIVE SYMPTOMS; LESION PROGRESSION; DECLINE; MRI; RISK; PATHOPHYSIOLOGY; METAANALYSIS; PREDICTORS; MECHANISMS	Background: The severity of white matter hyperintensity (WMH) in patients with acute lacunar stroke (ALS) may be not completely parallel to cognitive impairment. Controversies persist about the effects of WMH on cognitive dysfunction. It is vital to explore whether the association may be affected by certain factors and whether a subsequent subgroup analysis is necessary. The aim of this study was…	[Ye, Mengfan; Zhou, Yun; Chen, Huiru; Zhu, Sijia; Diao, Shanshan; Zhao, Jieji; Kong, Yan; Li, Tan] Soochow Univ, Affiliated Hosp 1, Dept Neurol, 899 Pinghai Rd, Suzhou 215006, Peoples R China	Soochow University - China	Li, T (corresponding author), Soochow Univ, Affiliated Hosp 1, Dept Neurol, 899 Pinghai Rd, Suzhou 215006, Peoples R China.	20205232088@stu.suda.edu.cn							65	2	2	0	5	MDPI	BASEL	ST ALBAN-ANLAGE 66, CH-4052 BASEL, SWITZERLAND		2076-3425		BRAIN SCI	Brain Sci.	DEC	2022	12	12
J	Wong, A; Xiong, YY; Kwan, PWL; Chan, AYY; Lam, WWM; Wang, K; Chu, WCW; Nyenhuis, DL; Nasreddine, Z; Wong, LKS; Mok, VCT				Wong, Adrian; Xiong, Yun Y.; Kwan, Pauline W. L.; Chan, Anne Y. Y.; Lam, Wynnie W. M.; Wang, Ki; Chu, Winnie C. W.; Nyenhuis, David L.; Nasreddine, Ziad; Wong, Lawrence K. S.; Mok, Vincent C. T.			The Validity, Reliability and Clinical Utility of the Hong Kong Montreal Cognitive Assessment (HK-MoCA) in Patients with Cerebral Small Vessel Disease	DEMENTIA AND GERIATRIC COGNITIVE DISORDERS			English	Article						Neuropsychology; Psychometrics; Screening; Cognitive disorder; Vascular cognitive impairment; Stroke	DEMENTIA RATING-SCALE; MINI-MENTAL-STATE; PARKINSONS-DISEASE; SCREENING TOOL; IMPAIRMENT; PROGRESSION; FLUENCY; DECLINE; CHINESE; MEMORY	Background/Aims: To evaluate the psychometric properties of the Hong Kong Montreal Cognitive Assessment (HK-MoCA) in patients with cerebral small vessel disease (SVD). Methods: 40 SVD patients and 40 matched controls were recruited. Concurrent and criterion validity, inter-rater and test-retest reliability, internal consistency of the HK-MoCA were examined and clinical observations were made. Res…	[Wong, Adrian; Xiong, Yun Y.; Kwan, Pauline W. L.; Chan, Anne Y. Y.; Wong, Lawrence K. S.; Mok, Vincent C. T.] Chinese Univ Hong Kong, Dept Med & Therapeut, Hong Kong, Hong Kong, Peoples R China; [Lam, Wynnie W. M.; Wang, Ki; Chu, Winnie C. W.] Chinese Univ Hong Kong, Dept Diagnost Radiol & Organ Imaging, Hong Kong, Hong Kong, Peoples R China; [Nyenhuis, David L.] Univ Illinois, Dept Neurol & Reh…	Chinese University of Hong Kong; Chinese University of Hong Kong; University of Illinois System; University of Illinois Chicago; University of Illinois Chicago Hospital; University of Sherbrooke	Mok, VCT (corresponding author), Prince Wales Hosp, Dept Med & Therapeut, 9-F Clin Sci Bldg, Hong Kong, Hong Kong, Peoples R China.	vctmok@cuhk.edu.hk	Chan, Yin/B-5093-2016; Wong, Ka Sing Lawrence/N-3434-2015; Wong, Adrian/K-4859-2014; Xiong, Yunyun/B-3658-2014; Mok, Vincent/N-6421-2015; Chu, Winnie/F-8449-2014	Wong, Ka Sing Lawrence/0000-0002-2031-9866; Wong, Adrian/0000-0002-7859-3956; Xiong, Yunyun/0000-0003-1353-2295; Mok, Vincent/0000-0002-8102-8835; Chu, Winnie/0000-0003-4962-4132	CUHK Direct Grant [2006.1.040]; Research Grant Council Grant CUHK [4317/04]	CUHK Direct Grant(Chinese University of Hong Kong); Research Grant Council Grant CUHK	dThe design and conduct of the study, collection, management, analysis, and interpretation of the data, and preparation, review, and approval of the manuscript was jointly supported by the CUHK Direct Grant 2006.1.040 and the Research Grant Council Grant CUHK 4317/04. We would like to thank our former research assistant Mr. Richard On Au Yeung for administering the neuropsychological tests on som…		39	223	260	1	38	KARGER	BASEL	ALLSCHWILERSTRASSE 10, CH-4009 BASEL, SWITZERLAND	1420-8008	1421-9824		DEMENT GERIATR COGN	Dement. Geriatr. Cogn. Disord.		2009	28	1
J	Su, T; Wit, FWNM; Caan, MWA; Schouten, J; Prins, M; Geurtsen, GJ; Cole, JH; Sharp, DJ; Richard, E; Reneman, L; Portegies, P; Reiss, P; Majoie, CB				Su, Tanja; Wit, Ferdinand W. N. M.; Caan, Matthan W. A.; Schouten, Judith; Prins, Maria; Geurtsen, Gert J.; Cole, James H.; Sharp, David J.; Richard, Edo; Reneman, Liesbeth; Portegies, Peter; Reiss, Peter; Majoie, Charles B.		AGEhIV Cohort Study	White matter hyperintensities in relation to cognition in HIV-infected men with sustained suppressed viral load on combination antiretroviral therapy	AIDS			English	Article						aging; antiretroviral therapy; cerebral small vessel disease; HIV-1-infection; HIV-associated cognitive impairment; white matter hyperintensities	SMALL-VESSEL DISEASE; DEMENTIA; BRAIN; RISK; COMORBIDITIES; ABNORMALITIES; PATHOGENESIS; INFLAMMATION; INDIVIDUALS; IMPAIRMENT	Objectives: The objective of this study was to assess whether HIV-infected patients on long-term successful combination antiretroviral therapy (cART) have more extensive white matter hyperintensities (WMH) of presumed vascular origin compared with uninfected controls and whether these intensities are associated with cognitive impairment. Furthermore, we explored potential determinants of increase…	[Su, Tanja; Caan, Matthan W. A.; Reneman, Liesbeth; Majoie, Charles B.] Acad Med Ctr, Dept Radiol, Locat C1-426,POB 22660, NL-1100 DD Amsterdam, Netherlands; [Wit, Ferdinand W. N. M.; Schouten, Judith; Reiss, Peter] Acad Med Ctr, Dept Global Hlth, Amsterdam, Netherlands; [Wit, Ferdinand W. N. M.; Schouten, Judith; Reiss, Peter] AIGHD, Amsterdam, Netherlands; [Wit, Ferdinand W. N. M.; Prins, Maria…	University of Amsterdam; Academic Medical Center Amsterdam; University of Amsterdam; Academic Medical Center Amsterdam; University of Amsterdam; Academic Medical Center Amsterdam; University of Amsterdam; Academic Medical Center Amsterdam; Public Health Service Amsterdam; University of Amsterdam; Academic Medical Center Amsterdam; Imperial College London; Radboud University Nijmegen; Onze Lieve V…	Majoie, CB (corresponding author), Acad Med Ctr, Dept Radiol, Locat C1-426,POB 22660, NL-1100 DD Amsterdam, Netherlands.	c.b.majoie@amc.uva.nl	Hohenschurz-Schmidt, David/IZD-7458-2023; Richard, Edo/AAT-7173-2020; Cole, James/I-5197-2019; Wit, Ferdinand/AAC-3803-2019; Richard, Edo/A-7065-2015; Geurtsen, G.J./HHM-8358-2022	Majoie, Charles/0000-0002-7600-9568; Reneman, Liesbeth/0000-0002-5912-9971; Caan, Matthan W.A./0000-0002-5162-8880; Cole, James/0000-0003-1908-5588; Richard, Edo/0000-0002-7250-3390; Geurtsen, G.J./0000-0002-2508-340X; Sharp, David/0000-0003-4995-2240; Su, Tanja/0000-0001-7982-0391	Nuts-OHRA Foundation, Amsterdam, The Netherlands [1003-026]; Netherlands Organization for Health Research and Development (ZonMW) [300020007, 2009063]; AIDS Fonds [300020007, 2009063]; Gilead Sciences; ViiV Healthcare; Janssen Pharmaceutica N.V.; Bristol-Myers Squibb; Boehringer Ingelheim; Merck Co.	Nuts-OHRA Foundation, Amsterdam, The Netherlands(Netherlands Government); Netherlands Organization for Health Research and Development (ZonMW)(Netherlands Organization for Health Research and Development); AIDS Fonds; Gilead Sciences(Gilead Sciences); ViiV Healthcare; Janssen Pharmaceutica N.V.(Johnson & JohnsonJohnson & Johnson USAJanssen Biotech Inc); Bristol-Myers Squibb(Bristol-Myers Squibb);…	This work was supported by the Nuts-OHRA Foundation (grant no. 1003-026), Amsterdam, The Netherlands, as well as by The Netherlands Organization for Health Research and Development (ZonMW) together with AIDS Fonds (grant no 300020007 and 2009063). Additional unrestricted scientific grants were received from Gilead Sciences, ViiV Healthcare, Janssen Pharmaceutica N.V., Bristol-Myers Squibb, Boehri…		46	23	30	0	7	LIPPINCOTT WILLIAMS & WILKINS	PHILADELPHIA	TWO COMMERCE SQ, 2001 MARKET ST, PHILADELPHIA, PA 19103 USA	0269-9370	1473-5571		AIDS	Aids	SEP 24	2016	30	15
J	Wang, TT; Jin, AM; Fu, Y; Zhang, ZQ; Li, SW; Wang, DV; Wang, YL				Wang, Tingting; Jin, Aoming; Fu, Ying; Zhang, Zaiqiang; Li, Shaowu; Wang, David; Wang, Yilong			Heterogeneity of White Matter Hyperintensities in Cognitively Impaired Patients With Cerebral Small Vessel Disease	FRONTIERS IN IMMUNOLOGY			English	Article						white matter hyperintensities; cognitive impairment; cerebral small vessel disease; heterogeneity; ultrasmall superparamagnetic iron oxide (USPIO)	RISK-FACTORS; STROKE; DEMENTIA; LESIONS; MRI	ObjectiveSimilar white matter hyperintensities (WMH) might have different impact on the cognitive outcomes in patients with cerebral small vessel disease (CSVD). This study is to assess the possible factors related to the heterogeneity of WMH in cognitively impaired patients with CVSD. MethodsWe analyzed data from a cohort of patients with CVSD who were recruited consecutively from the Beijing Ti…	[Wang, Tingting; Zhang, Zaiqiang; Wang, Yilong] Capital Med Univ, Beijing Tiantan Hosp, Dept Neurol, Beijing, Peoples R China; [Jin, Aoming; Zhang, Zaiqiang; Wang, Yilong] China Natl Clin Res Ctr Neurol Dis, Beijing, Peoples R China; [Fu, Ying] Fujian Med Univ, Inst Neurosci, Dept Neurol, Fuzhou, Peoples R China; [Fu, Ying] Fujian Med Univ, Affiliated Hosp 1, Inst Neurol, Fuzhou, Peoples R China;…	Capital Medical University; Fujian Medical University; Fujian Medical University; Capital Medical University; Barrow Neurological Institute; St. Joseph's Hospital and Medical Center; Chinese Institute for Brain Research, Beijing; Capital Medical University	Wang, YL (corresponding author), Capital Med Univ, Beijing Tiantan Hosp, Dept Neurol, Beijing, Peoples R China.;Wang, YL (corresponding author), China Natl Clin Res Ctr Neurol Dis, Beijing, Peoples R China.;Wang, YL (corresponding author), Chinese Inst Brain Res, Beijing, Peoples R China.;Wang, YL (corresponding author), Capital Med Univ, Adv Innovat Ctr Human Brain Prot, Beijing, Peoples R China…	yilong528@aliyun.com	Jin, aoming/KBC-5345-2024; Fu, Ying/HMD-6838-2023; wang, tingting/AAK-2640-2020; Wang, Yilong/HQZ-1949-2023	Wang, Tingting/0000-0002-3809-2209	National Natural Science Foundation of China [81825007]; Beijing Outstanding Young Scientist Program [BJJWZYJH01201910025030]; Youth Beijing Scholar Program [010]; Beijing Talent Project -Class A: Innovation and Development [2018A12]; National TenThousand Talent Plan-Leadership of Scientific and Technological Innovation; National Key R&D Program of China [2017YFC1307900, 2017YFC1307905]; Ministry…	National Natural Science Foundation of China(National Natural Science Foundation of China (NSFC)); Beijing Outstanding Young Scientist Program; Youth Beijing Scholar Program; Beijing Talent Project -Class A: Innovation and Development; National TenThousand Talent Plan-Leadership of Scientific and Technological Innovation; National Key R&D Program of China; Ministry of Science and Technology of Ch…	Our study was funded by grants fromthe National Natural Science Foundation of China (No. 81825007), Beijing Outstanding Young Scientist Program (No. BJJWZYJH01201910025030), Youth Beijing Scholar Program (No.010), Beijing Talent Project -Class A: Innovation and Development (No. 2018A12), National TenThousand Talent Plan-Leadership of Scientific and Technological Innovation, National Key R&D Progr…		34	20	22	0	7	FRONTIERS MEDIA SA	LAUSANNE	AVENUE DU TRIBUNAL FEDERAL 34, LAUSANNE, CH-1015, SWITZERLAND	1664-3224			FRONT IMMUNOL	Front. Immunol.	DEC 9	2021	12
J	Li, XT; Yuan, JL; Qin, W; Yang, L; Yang, SN; Li, Y; Hu, WL				Li, Xuanting; Yuan, Junliang; Qin, Wei; Yang, Lei; Yang, Shuna; Li, Yue; Hu, Wenli			Higher Total Cerebral Small Vessel Disease Burden Was Associated With Mild Cognitive Impairment and Overall Cognitive Dysfunction: A Propensity Score-Matched Case-Control Study	FRONTIERS IN AGING NEUROSCIENCE			English	Article						cerebral small vessel disease; mild cognitive impairment; propensity score matching; susceptibility weighted imaging; neuropsychology	ALZHEIMERS-DISEASE; CRITERIA; RISK	Background and Objective The combination of neuroimaging and cognition characteristics may provide complementary information for early identification of mild cognitive impairment (MCI). This study aimed to establish the clinical relevance between cerebral small vessel disease (CSVD) burden and MCI and further explored the cognitive characteristics linked to CSVD applying a propensity score matchi…	[Li, Xuanting; Qin, Wei; Yang, Lei; Yang, Shuna; Li, Yue; Hu, Wenli] Capital Med Univ, Beijing Chaoyang Hosp, Dept Neurol, Beijing, Peoples R China; [Yuan, Junliang] Peking Univ, NHC Key Lab Mental Hlth, Beijing, Peoples R China; [Yuan, Junliang] Peking Univ, Hosp 6, Natl Clin Res Ctr Mental Disorders, Beijing, Peoples R China; [Yuan, Junliang] Peking Univ, Inst Mental Hlth, Hosp 6, Dept Neurol, …	Capital Medical University; Peking University; Peking University; Peking University	Hu, WL (corresponding author), Capital Med Univ, Beijing Chaoyang Hosp, Dept Neurol, Beijing, Peoples R China.	wenlihu3366@126.com	YANG, LEI/GQH-4271-2022; li, yuanyuan/GZA-4435-2022; liu, yuanyuan/IQS-2755-2023	Hu, Wen-li/0000-0001-6532-5410	National Natural Science Foundation of China [81301016, 81271309]; Beijing Municipal Administration of Hospitals' Youth Program [QML20150303]	National Natural Science Foundation of China(National Natural Science Foundation of China (NSFC)); Beijing Municipal Administration of Hospitals' Youth Program	This study was supported by the National Natural Science Foundation of China (81301016 and 81271309) and Beijing Municipal Administration of Hospitals' Youth Program (QML20150303).		28	19	25	1	12	FRONTIERS MEDIA SA	LAUSANNE	AVENUE DU TRIBUNAL FEDERAL 34, LAUSANNE, CH-1015, SWITZERLAND	1663-4365			FRONT AGING NEUROSCI	Front. Aging Neurosci.	JUL 12	2021	13
J	Dobrynina, LA; Alexandrova, EV; Zabitova, MR; Kalashnikova, LA; Krotenkova, MV; Akhmetzyanov, BM				Dobrynina, Larisa A.; V. Alexandrova, Evgenia; Zabitova, Maryam R.; Kalashnikova, Ludmila A.; V. Krotenkova, Marina; Akhmetzyanov, Bulat M.			Anti-NR2 glutamate receptor antibodies as an early biomarker of cerebral small vessel disease	CLINICAL BIOCHEMISTRY			English	Article						Cerebral small vessel disease; Glutamate; Anti-NR2 antibodies; Cognitive impairment; White matter hyperintensity; Endothelial dysfunction; Blood-brain barrier permeability	BLOOD-BRAIN-BARRIER; ALZHEIMERS ASSOCIATION WORKGROUPS; WHITE-MATTER HYPERINTENSITIES; TRANSIENT ISCHEMIC ATTACK; ASPARTATE NMDA RECEPTOR; ENDOTHELIAL DYSFUNCTION; DIAGNOSTIC GUIDELINES; COGNITIVE IMPAIRMENT; NATIONAL INSTITUTE; UNSELECTED COHORT	Objectives: Cerebral small vessel disease (SVD) associated with age and vascular risk factors is one of the leading causes of cognitive disorders as well as ischemic and hemorrhagic strokes. The pathogenesis of this disease has not been fully understood yet. The previously established association of the antibodies against the NR2 subunit of the NMDA receptor (NR2ab) with the mechanisms of SVD suc…	[Dobrynina, Larisa A.; Zabitova, Maryam R.; Kalashnikova, Ludmila A.; V. Krotenkova, Marina; Akhmetzyanov, Bulat M.] Res Ctr Neurol, 80 Volokolamskoe Shosse, Moscow 125367, Russia; [V. Alexandrova, Evgenia] NN Burdenko Natl Med Res Ctr Neurosurg, Minist Hlth Russian Federat, Fed State Autonomous Inst, 16 4th Tverskaya Yamskaya St, Moscow, Russia	Research Center of Neurology; Ministry of Health of the Russian Federation; Russian Academy of Medical Sciences; N.N.Burdenko National Medical Research Center of Neurosurgery	Dobrynina, LA (corresponding author), Res Ctr Neurol, 80 Volokolamskoe Shosse, Moscow 125367, Russia.	dobrla@mail.ru	Zabitova, Maryam/AAK-5740-2020; Krotenkova, Marina/B-5783-2012; Dobrynina, Larisa/C-5372-2012						67	4	4	0	3	PERGAMON-ELSEVIER SCIENCE LTD	OXFORD	THE BOULEVARD, LANGFORD LANE, KIDLINGTON, OXFORD OX5 1GB, ENGLAND	0009-9120	1873-2933		CLIN BIOCHEM	Clin. Biochem.	OCT	2021	96
J	Porcu, M; Cocco, L; Saloner, D; Suri, JS; Montisci, R; Carriero, A; Saba, L				Porcu, Michele; Cocco, Luigi; Saloner, David; Suri, Jasjit S.; Montisci, Roberto; Carriero, Alessandro; Saba, Luca			Extracranial Carotid Artery Stenosis: The Effects on Brain and Cognition with a Focus on Resting-State Functional Connectivity	JOURNAL OF NEUROIMAGING			English	Article						Carotid stenosis; cognition; functional connectivity	SMALL-VESSEL DISEASE; WHITE-MATTER LESIONS; CEREBRAL-BLOOD-FLOW; GRAPH-THEORETICAL ANALYSIS; MOUSE MODEL; ATHEROSCLEROSIS; ASSOCIATION; IMPAIRMENT; DEMENTIA; MICROBLEEDS	Extracranial carotid artery stenosis (ECAS) due to the presence of atherosclerotic plaque is a well-known risk factor for stroke. Several structural imaging studies have investigated the effect of ECAS on the brain, focusing on structural damage (in particular cerebral small vessel disease) and on the rearrangement of the cerebral circulation. For example, it is known from the literature an assoc…	[Porcu, Michele; Saba, Luca] Univ Cagliari, Dept Radiol, AOU Cagliari, Cagliari, Italy; [Cocco, Luigi] Univ Genoa, Dept Neurol, Genoa, Italy; [Saloner, David] Univ Calif San Francisco, Dept Radiol & Biomed Imaging, San Francisco, CA 94143 USA; [Suri, Jasjit S.] AtheroPoint, Diagnost & Monitoring Div, Roseville, CA USA; [Montisci, Roberto] Univ Cagliari, Dept Vasc Surg, AOU Cagliari, Cagliari, Ita…	University of Cagliari; University of Genoa; University of California System; University of California San Francisco; University of Cagliari; University of Eastern Piedmont Amedeo Avogadro	Porcu, M (corresponding author), Azienda Osped Univ Cagliari, Dept Radiol, SS 554,Km 4,500, I-09042 Cagliari, Italy.	micheleporcu87@gmail.com	Porcu, Michele/AAE-5368-2019; CARRIERO, Alessandro/AAL-3790-2020	Porcu, Michele/0000-0002-3090-8541; Saloner, David/0000-0002-6989-8547					98	12	14	1	6	WILEY	HOBOKEN	111 RIVER ST, HOBOKEN 07030-5774, NJ USA	1051-2284	1552-6569		J NEUROIMAGING	J. Neuroimaging	NOV	2020	30	6
J	Du, J; Wang, Y; Zhi, N; Geng, JL; Cao, WW; Yu, L; Mi, JH; Zhou, Y; Xu, Q; Wen, W; Sachdev, P				Du, Jing; Wang, Yao; Zhi, Nan; Geng, Jieli; Cao, Wenwei; Yu, Ling; Mi, Jianhua; Zhou, Yan; Xu, Qun; Wen, Wei; Sachdev, Perminder			Structural brain network measures are superior to vascular burden scores in predicting early cognitive impairment in post stroke patients with small vessel disease	NEUROIMAGE-CLINICAL			English	Article						Cerebral small vessel disease; Cognitive impairment; SVD score; Brain networks	CEREBRAL MICROBLEEDS; PERIVASCULAR SPACES; RATING-SCALE; RISK-FACTORS; EFFICIENCY; CONNECTIVITY; ASSOCIATION; DEMENTIA; DECLINE	Objectives: In this cross-sectional study, we aimed to explore the mechanisms of early cognitive impairment in a post stroke non-dementia cerebral small vessel disease (SVD) cohort by comparing the SVD score with the structural brain network measures. Method: 127 SVD patients were recruited consecutively from a stroke clinic, comprising 76 individuals with mild cognitive impairment (MCI) and 51 w…	[Du, Jing; Zhi, Nan; Geng, Jieli; Cao, Wenwei; Yu, Ling; Mi, Jianhua] Shanghai Jiao Tong Univ, RenJi Hosp, Dept Neurol, Sch Med, Shanghai, Peoples R China; [Du, Jing; Zhi, Nan; Geng, Jieli; Cao, Wenwei; Yu, Ling; Mi, Jianhua; Xu, Qun] Shanghai Jiao Tong Univ, RenJi Hosp, Renji UNSW CHeBA Neurocognit Ctr, Sch Med, 160 Pujian Rd, Shanghai 200127, Peoples R China; [Wang, Yao; Zhou, Yan] Shanghai Jia…	Shanghai Jiao Tong University; Shanghai Jiao Tong University; Shanghai Jiao Tong University; Shanghai Jiao Tong University; University of New South Wales Sydney	Xu, Q (corresponding author), Shanghai Jiao Tong Univ, RenJi Hosp, Renji UNSW CHeBA Neurocognit Ctr, Sch Med, 160 Pujian Rd, Shanghai 200127, Peoples R China.;Xu, Q (corresponding author), Shanghai Jiao Tong Univ, RenJi Hosp, Hlth Manage Ctr, Sch Med, 160 Pujian Rd, Shanghai 200127, Peoples R China.;Zhou, Y (corresponding author), Shanghai Jiao Tong Univ, RenJi Hosp, Sch Med, Radiol, 160 Pujian R…	clare1475@hotmail.com; xuqun@renji.com	Wang, Yuping/AAW-2930-2021; Wen, Wei/J-7837-2015; Sachdev, Perminder/ABC-1137-2020; Sachdev, Perminder/H-3968-2015; zhou, yan/P-6821-2014	Wen, Wei/0000-0003-2753-3870; Sachdev, Perminder/0000-0002-9595-3220; Wang, Yuping/0000-0003-0087-4771; zhou, yan/0000-0001-9402-1109	National Key Research and Development Program of China [2016YFC1300600]; Innovation Action Project of Shanghai Committee of Science and Technology [17JC404100]; SJTU-UNSW Collaborative Research Fund; Shanghai Science and Technology Committee Medical Guide Project (western medicine) [17411964300]; Shanghai Municipal Education Commission-Gaofeng Clinical Medicine Grant Support [20172013]; Project o…	National Key Research and Development Program of China(National Key Research & Development Program of China); Innovation Action Project of Shanghai Committee of Science and Technology; SJTU-UNSW Collaborative Research Fund; Shanghai Science and Technology Committee Medical Guide Project (western medicine); Shanghai Municipal Education Commission-Gaofeng Clinical Medicine Grant Support; Project of…	This study was supported by grants from the National Key Research and Development Program of China (2016YFC1300600), the Innovation Action Project of Shanghai Committee of Science and Technology (17JC404100), SJTU-UNSW Collaborative Research Fund, Shanghai Science and Technology Committee Medical Guide Project (western medicine; No. 17411964300), and Shanghai Municipal Education Commission-Gaofen…		60	39	43	0	15	ELSEVIER SCI LTD	OXFORD	THE BOULEVARD, LANGFORD LANE, KIDLINGTON, OXFORD OX5 1GB, OXON, ENGLAND	2213-1582			NEUROIMAGE-CLIN	NeuroImage-Clin.		2019	22
J	Yan, W; Tang, SW; Chen, L; Lei, T; Li, HQ; Jiang, YX; He, M; Zhou, LJ; Li, YJ; Zeng, C; Li, HJ				Yan, Wei; Tang, Siwei; Chen, Li; Lei, Ting; Li, Haiqing; Jiang, Yuxing; He, Miao; Zhou, Lijing; Li, Yajun; Zeng, Chen; Li, Hongjian			The thalamic covariance network is associated with cognitive deficits in patients with cerebral small vascular disease	ANNALS OF CLINICAL AND TRANSLATIONAL NEUROLOGY			English	Article							SMALL-VESSEL DISEASE; SOURCE-BASED MORPHOMETRY; GRAY-MATTER ATROPHY; STRUCTURAL COVARIANCE; IMPAIRMENT; PATTERNS; CORTEX	ObjectiveAbnormalities in the gray matter structure of cerebral small vessel disease (CSVD) have been observed throughout the brain. However, whether cortico-cortical connections exist between regions of gray matter atrophy in patients with CSVD has not been fully elucidated. This question was tested by comparing the gray matter covariance networks in CSVD patients with and without cognitive impa…	[Yan, Wei; Tang, Siwei; Chen, Li; Lei, Ting; Li, Haiqing; Jiang, Yuxing; He, Miao; Zhou, Lijing; Li, Yajun; Zeng, Chen; Li, Hongjian] North Sichuan Med Coll, Affiliated Hosp, Dept Radiol, Nanchong 637000, Sichuan, Peoples R China	North Sichuan Medical University	Chen, L (corresponding author), North Sichuan Med Coll, Affiliated Hosp, Dept Radiol, Nanchong 637000, Sichuan, Peoples R China.	chenlineuro@163.com	li, yajun/GWZ-7500-2022; li, haiqing/GYJ-4946-2022	Chen, Li/0009-0007-9049-2561; Li, Hongjian/0000-0002-3884-7683	Health and Family Planning Commission of Sichuan Province [2019YJ0380]; Sichuan Science and Technology Program [20SXZRKX0011]; Nanchong Science and Technology Program; National Clinical Key Specialty Construction Sichuan Provincial Health Commission	Health and Family Planning Commission of Sichuan Province; Sichuan Science and Technology Program; Nanchong Science and Technology Program; National Clinical Key Specialty Construction Sichuan Provincial Health Commission	We thank Sichuan Science and Technology Program (2019YJ0380), Nanchong Science and Technology Program (20SXZRKX0011) and National Clinical Key Specialty Construction Sichuan Provincial Health Commission for sponsoring this study. Thanks to the laboratory members for the acquisition and processing of the data for this study. Thanks to the ATCN editor's approval and the review teacher's guidance.		36	0	0	1	3	WILEY	HOBOKEN	111 RIVER ST, HOBOKEN 07030-5774, NJ USA	2328-9503			ANN CLIN TRANSL NEUR	Ann. Clin. Transl. Neurol.	MAY	2024	11	5
J	Yang, R; Li, J; Qin, YY; Zhao, L; Liu, R; Yang, FH; Jiang, GH				Yang, Rui; Li, Jia; Qin, Yaya; Zhao, Li; Liu, Rong; Yang, Fanhui; Jiang, Guohui			A bibliometric analysis of cerebral microbleeds and cognitive impairment	BRAIN AND COGNITION			English	Article						Cerebral microbleeds; Cognitive impairment; VOSviewer; Dementia; Cerebral small vessel disease	SMALL VESSEL DISEASE; DISRUPTED TOPOLOGICAL ORGANIZATION; WHITE-MATTER HYPERINTENSITIES; LEWY BODIES; ALZHEIMERS-DISEASE; RISK-FACTORS; AMYLOID ANGIOPATHY; INTRACEREBRAL HEMORRHAGE; CEREBROVASCULAR-DISEASE; NETWORK EFFICIENCY	Background and objectives: Cerebral microbleeds (CMBs) are imaging markers for small cerebral vascular diseases, which can accumulate and impact the corresponding brain networks. CMBs can affect cognitive function, including executive function, information processing speed, and visuospatial memory. Bibliometrics is a scien-tific and innovative method that can analyze and visualize the scientific …	[Yang, Rui; Li, Jia; Qin, Yaya; Zhao, Li] North Sichuan Med Coll, Nanchong, Sichuan, Peoples R China; [Liu, Rong; Yang, Fanhui; Jiang, Guohui] North Sichuan Med Coll, Dept Neurol, Affiliated Hosp, 1 Maoyuan South Rd, Nanchong 637000, Sichuan, Peoples R China; [Yang, Fanhui] North Sichuan Med Coll, Dept Nucl Med, Affiliated Hosp, Nanchong, Sichuan, Peoples R China	North Sichuan Medical University; North Sichuan Medical University; North Sichuan Medical University	Yang, FH; Jiang, GH (corresponding author), North Sichuan Med Coll, Dept Neurol, Affiliated Hosp, 1 Maoyuan South Rd, Nanchong 637000, Sichuan, Peoples R China.	499429570@qq.com; neurodoctor@163.com			Sichuan Science and Technology Program [2021YJ0515]; Affiliated Hospital of North Sichuan Medical College [2021JC036]	Sichuan Science and Technology Program; Affiliated Hospital of North Sichuan Medical College	This work was supported by funding from the Sichuan Science and Technology Program (No. 2021YJ0515) and the Affiliated Hospital of North Sichuan Medical College (No. 2021JC036) .		122	3	3	13	30	ACADEMIC PRESS INC ELSEVIER SCIENCE	SAN DIEGO	525 B ST, STE 1900, SAN DIEGO, CA 92101-4495 USA	0278-2626	1090-2147		BRAIN COGNITION	Brain Cogn.	JUL	2023	169
J	Xu, YW; Wang, YG; Jiang, Y; Liu, MQ; Zhong, W; Ge, ZL; Sun, ZC; Shen, XZ				Xu, Yiwen; Wang, Yugang; Jiang, Yi; Liu, Mengqian; Zhong, Wen; Ge, Zhonglin; Sun, Zhichao; Shen, Xiaozhu			Relationship between cognitive dysfunction and the promoter methylation of PER1 and CRY1 in patients with cerebral small vessel disease	FRONTIERS IN AGING NEUROSCIENCE			English	Article						clock genes; PER1; CRY1; methylation; cognitive dysfunction; cerebral small vessel disease; aging	CLOCK GENES; ALZHEIMERS-DISEASE; CIRCADIAN-RHYTHM; DNA METHYLATION; RISK-FACTORS; DISTURBANCE; STRATEGIES; DEMENTIA	Background and purposeThe prevalence of cerebral small vessel disease (CSVD) is increasing due to the accelerating global aging process, resulting in a substantial burden on all countries, as cognitive dysfunction associated with CSVD is also on the rise. Clock genes have a significant impact on cognitive decline and dementia. Furthermore, the pattern of DNA methylation in clock genes is strongly…	[Xu, Yiwen; Liu, Mengqian; Zhong, Wen; Shen, Xiaozhu] Jiangsu Univ, Lianyungang Peoples Hosp 2, Dept Geriatr, Lianyungang Hosp, Lianyungang, Peoples R China; [Wang, Yugang] First Peoples Hosp XianYang, Dept Neurol, Xianyang, Peoples R China; [Jiang, Yi] Bengbu Univ, Lianyungang Peoples Hosp 2, Dept Geriatr, Lianyungang Hosp, Lianyungang, Peoples R China; [Ge, Zhonglin] Lianyungang Second Peoples …	Jiangsu University; Bengbu University	Shen, XZ (corresponding author), Jiangsu Univ, Lianyungang Peoples Hosp 2, Dept Geriatr, Lianyungang Hosp, Lianyungang, Peoples R China.;Sun, ZC (corresponding author), Lianyungang Second Peoples Hosp, Dept Pathol, Lianyungang, Peoples R China.	szcblk@163.com; 499062796@qq.com	Liu, Mengqian/JOZ-6904-2023; Sun, Zhichao/KIC-2765-2024	xu, yi wen/0000-0002-9113-6397	Open-end Funds of Jiangsu Key Laboratory of Marine Pharmaceutical Compound Screening [HY202203]; Science and Technology Project of Lianyungang Health Commission [202024]; Scientific Research Project of Bengbu Medical College [2020byzd341]; Jiangsu Provincial Geriatric Health Research Grant Project [LD2021034, LR2021049]; Jiangsu Province Postgraduate Practice Innovation Program [SJCX21_1726]; Jia…	Open-end Funds of Jiangsu Key Laboratory of Marine Pharmaceutical Compound Screening; Science and Technology Project of Lianyungang Health Commission; Scientific Research Project of Bengbu Medical College; Jiangsu Provincial Geriatric Health Research Grant Project; Jiangsu Province Postgraduate Practice Innovation Program; Jiangsu Province Six One Project Top Talent	This study was supported by Open-end Funds of Jiangsu Key Laboratory of Marine Pharmaceutical Compound Screening (HY202203), Science and Technology Project of Lianyungang Health Commission (202024), Scientific Research Project of Bengbu Medical College (2020byzd341), Jiangsu Provincial Geriatric Health Research Grant Project (LD2021034 and LR2021049), Jiangsu Province Postgraduate Practice Innova…		45	7	7	1	5	FRONTIERS MEDIA SA	LAUSANNE	AVENUE DU TRIBUNAL FEDERAL 34, LAUSANNE, CH-1015, SWITZERLAND	1663-4365			FRONT AGING NEUROSCI	Front. Aging Neurosci.	MAY 24	2023	15
J	Li, H; Li, Y; Zhong, Q; Chen, FX; Wang, H; Li, X; Xie, YL; Wang, X				Li, Hui; Li, You; Zhong, Qin; Chen, Faxiang; Wang, Hui; Li, Xiang; Xie, Yuanliang; Wang, Xiang			Dysfunction of neurovascular coupling in patients with cerebral small vessel disease: A combined resting-state fMRI and arterial spin labeling study	EXPERIMENTAL GERONTOLOGY			English	Article						Neurovascular coupling; Cerebral small vessel disease; Cognitive impairment; Functional magnetic resonance imaging; Arterial spin labeling	CONNECTIVITY; IMPAIRMENT; INSIGHTS	Background: Cerebral small vessel disease (CSVD) closely correlates to cognitive impairment, but its pathophysiology and the neurovascular mechanisms of cognitive deficits were unclear. We aimed to explore the dysfunctional patterns of neurovascular coupling (NVC) in patients with CSVD and further investigate the neurovascular mechanisms of CSVD-related cognitive impairment. Methods: Forty-three …	[Li, Hui; Li, You; Zhong, Qin; Chen, Faxiang; Wang, Hui; Li, Xiang; Xie, Yuanliang; Wang, Xiang] Huazhong Univ Sci & Technol, Cent Hosp Wuhan, Tongji Med Coll, Dept Radiol, 26 Shengli St,Jiangan Dist, Wuhan City 430014, Hubei Province, Peoples R China	Huazhong University of Science & Technology	Xie, YL; Wang, X (corresponding author), Huazhong Univ Sci & Technol, Cent Hosp Wuhan, Tongji Med Coll, Dept Radiol, 26 Shengli St,Jiangan Dist, Wuhan City 430014, Hubei Province, Peoples R China.	drxieyuanliang@163.com; wangxiangwhch1971@163.com	Xie, Yuanliang/KIC-3241-2024	Xie, Yuanliang/0000-0002-4190-794X	Wuhan Science and Technology Bureau [2022020801020 545]	Wuhan Science and Technology Bureau	This work was supported by the Wuhan Science and Technology Bureau (grant number 2022020801020 545) .		38	2	2	1	1	PERGAMON-ELSEVIER SCIENCE LTD	OXFORD	THE BOULEVARD, LANGFORD LANE, KIDLINGTON, OXFORD OX5 1GB, ENGLAND	0531-5565	1873-6815		EXP GERONTOL	Exp. Gerontol.	SEP	2024	194
J	Zhu, RH; Li, YJ; Chen, LN; Wang, YQ; Cai, GE; Chen, XC; Ye, QY; Chen, Y				Zhu, Ruihan; Li, Yunjing; Chen, Lina; Wang, Yingqing; Cai, Guoen; Chen, Xiaochun; Ye, Qinyong; Chen, Ying			Total Burden of Cerebral Small Vessel Disease on MRI May Predict Cognitive Impairment in Parkinson's Disease	JOURNAL OF CLINICAL MEDICINE			English	Article						Parkinson's disease; cerebral small vessel disease burden; cognitive function	WHITE-MATTER HYPERINTENSITIES; STRUCTURAL NETWORK EFFICIENCY; ENLARGED PERIVASCULAR SPACES; MICROBLEEDS; RISK; DEMENTIA; CONNECTIVITY; ASSOCIATION; MULTICENTER; INCIDENT	(1) Objective: to investigate the association between the total burden of cerebral small vessel disease (CSVD) and cognitive function in Parkinson's disease (PD). (2) Methods: this retrospective study compared clinical and neuroimaging characteristics of 122 PD patients to determine the association between cognitive decline and total burden of CSVD in PD. All patients underwent brain MRI examinat…	[Zhu, Ruihan; Li, Yunjing; Chen, Lina; Wang, Yingqing; Cai, Guoen; Chen, Xiaochun; Ye, Qinyong; Chen, Ying] Fujian Med Univ, Union Hosp, Fujian Inst Geriatr, Dept Neurol, Fuzhou 350001, Peoples R China; [Zhu, Ruihan] Xiamen Med Coll, Affiliated Hosp 2, Dept Neurol, Xiamen 361021, Peoples R China; [Zhu, Ruihan; Li, Yunjing; Chen, Lina; Wang, Yingqing; Cai, Guoen; Chen, Xiaochun; Ye, Qinyong; Chen,…	Fujian Medical University; Xiamen Medical College; Fujian Medical University; Fujian Medical University	Ye, QY; Chen, Y (corresponding author), Fujian Med Univ, Union Hosp, Fujian Inst Geriatr, Dept Neurol, Fuzhou 350001, Peoples R China.;Ye, QY; Chen, Y (corresponding author), Fujian Med Univ, Inst Neurosci, Fujian Key Lab Mol Neurol, Fuzhou 350004, Peoples R China.;Ye, QY; Chen, Y (corresponding author), Fujian Med Univ, Inst Clin Neurol, Fuzhou 350004, Peoples R China.	unionqyye@163.com; qiyingchen2020@163.com		CHEN, XIAOCHUN/0000-0002-2665-4155	Project of Industry-university-research Collaborative Innovation in Fujian Province Universities [2022Y4004]; National Natural Science Foundation of China [81870995]	Project of Industry-university-research Collaborative Innovation in Fujian Province Universities; National Natural Science Foundation of China(National Natural Science Foundation of China (NSFC))	This study was supported by grants from the Project of Industry-university-research Collaborative Innovation in Fujian Province Universities (No. 2022Y4004), the National Natural Science Foundation of China (No. 81870995).		53	3	5	4	10	MDPI	BASEL	ST ALBAN-ANLAGE 66, CH-4052 BASEL, SWITZERLAND		2077-0383		J CLIN MED	J. Clin. Med.	SEP	2022	11	18
J	Wei, Q; Cao, SS; Ji, Y; Zhang, J; Chen, C; Wang, XJ; Tian, YH; Qiu, BS; Wang, K				Wei, Qiang; Cao, Shanshan; Ji, Yang; Zhang, Jun; Chen, Chen; Wang, Xiaojing; Tian, Yanghua; Qiu, Bensheng; Wang, Kai			Altered Functional Connectivity Patterns of Parietal Subregions Contribute to Cognitive Dysfunction in Patients with White Matter Hyperintensities	JOURNAL OF ALZHEIMERS DISEASE			English	Article							LOBULE; CORTEX; TOPOGRAPHY; BRAIN; PARCELLATION; IMPAIRMENT; TOOL	Background: The white matter hyperintensities (WMHs) are considered as one of the core neuroimaging findings of cerebral small vessel disease and independently associated with cognitive deficit. The parietal lobe is a heterogeneous area containing many subregions and play an important role in the processes of neurocognition. Objective: To explore the relationship between parietal subregions alter…	[Wei, Qiang; Cao, Shanshan; Ji, Yang; Chen, Chen; Wang, Xiaojing; Tian, Yanghua; Wang, Kai] Anhui Med Univ, Dept Neurol, Affiliated Hosp 1, 218 Jixi Rd, Hefei, Anhui, Peoples R China; [Tian, Yanghua; Wang, Kai] Anhui Med Univ, Coll Mental Hlth & Psychol Sci, Hefei, Peoples R China; [Tian, Yanghua; Wang, Kai] Hefei Comprehens Natl Sci Ctr, Inst Artificial Intelligence, Hefei, Peoples R China; [Wei…	Anhui Medical University; Anhui Medical University; Anhui Medical University; Chinese Academy of Sciences; University of Science & Technology of China, CAS; Chinese Academy of Sciences; University of Science & Technology of China, CAS	Tian, YH; Wang, K (corresponding author), Anhui Med Univ, Dept Neurol, Affiliated Hosp 1, 218 Jixi Rd, Hefei, Anhui, Peoples R China.	ayfytyh@126.com; wangkai1964@126.com	Cao, Shan/JOZ-2892-2023; Wang, Kai/IWD-8760-2023	Wang, Kai/0000-0002-6170-4744	National Key Research and Development Program of China [2016YFC1300604]	National Key Research and Development Program of China(National Key Research & Development Program of China)	This work study supported by the National Key Research and Development Program of China (2016YFC1300604).		55	3	3	1	21	IOS PRESS	AMSTERDAM	NIEUWE HEMWEG 6B, 1013 BG AMSTERDAM, NETHERLANDS	1387-2877	1875-8908		J ALZHEIMERS DIS	J. Alzheimers Dis.		2021	84	2
J	Chen, HF; Huang, LL; Li, HY; Qian, Y; Yang, D; Qing, Z; Luo, CM; Li, MC; Zhang, B; Xu, Y				Chen, Hai-Feng; Huang, Li-Li; Li, Hui-Ya; Qian, Yi; Yang, Dan; Qing, Zhao; Luo, Cai-Mei; Li, Meng-Chun; Zhang, Bing; Xu, Yun			Microstructural disruption of the right inferior fronto-occipital and inferior longitudinal fasciculus contributes to WMH-related cognitive impairment	CNS NEUROSCIENCE & THERAPEUTICS			English	Article						automated fiber quantification; cognitive impairment; the right inferior fronto-occipital fasciculus; the right inferior longitudinal fasciculus; white matter hyperintensity	WHITE-MATTER INTEGRITY; VOXEL-BASED MORPHOMETRY; OLDER-ADULTS; TRACT; DEMENTIA; DISEASE; DTI; LEUKOARAIOSIS; CONNECTIVITY; TRACTOGRAPHY	Aims White matter hyperintensity (WMH) is the most common neuroimaging manifestation of cerebral small vessel disease and is related to cognitive dysfunction or dementia. This study aimed to investigate the mechanism and effective indicators to predict WMH-related cognitive impairment. Methods We recruited 22 healthy controls (HC), 25 cases of WMH with normal cognition (WMH-NC), and 23 cases of W…	[Chen, Hai-Feng; Huang, Li-Li; Li, Hui-Ya; Qian, Yi; Yang, Dan; Luo, Cai-Mei; Li, Meng-Chun; Xu, Yun] Nanjing Univ, Dept Neurol, Sch Med, Nanjing, Jiangsu, Peoples R China; [Chen, Hai-Feng; Huang, Li-Li; Li, Hui-Ya; Qian, Yi; Yang, Dan; Luo, Cai-Mei; Li, Meng-Chun; Xu, Yun] Nanjing Univ, State Key Lab Pharmaceut Biotechnol, Inst Brain Sci, Drum Tower Hosp, Nanjing, Jiangsu, Peoples R China; [Chen…	Nanjing University; Nanjing University; Nanjing University; Nanjing University	Xu, Y (corresponding author), Nanjing Univ, Sch Med, Affiliated Drum Tower Hosp, Dept Neurol, 321 ZhongShan Rd, Nanjing 210008, Jiangsu, Peoples R China.	xuyun20042001@aliyun.com	qing, zhao/AAG-2810-2019	Yun, Xu/0000-0001-5288-0319; Qing, Zhao/0000-0002-9816-3611; Qian, Yi/0009-0003-2289-2978	National Natural Science Foundation of China [81920108017,81630028]; Key Research and Development Program of Jiangsu Province of China [BE2016610]; Jiangsu Province Key Medical Discipline [ZDXKA2016020]; National Key Research and Development Program of China [2016YFC1300504, 2016YFC0901004]	National Natural Science Foundation of China(National Natural Science Foundation of China (NSFC)); Key Research and Development Program of Jiangsu Province of China; Jiangsu Province Key Medical Discipline; National Key Research and Development Program of China(National Key Research & Development Program of China)	the National Natural Science Foundation of China, Grant/Award Number: 81920108017,81630028; the Key Research and Development Program of Jiangsu Province of China, Grant/Award Number: BE2016610; Jiangsu Province Key Medical Discipline, Grant/Award Number: ZDXKA2016020; the National Key Research and Development Program of China, Grant/Award Number: 2016YFC1300504, 2016YFC0901004		60	71	79	1	23	WILEY	HOBOKEN	111 RIVER ST, HOBOKEN 07030-5774, NJ USA	1755-5930	1755-5949		CNS NEUROSCI THER	CNS Neurosci. Ther.	MAY	2020	26	5
J	Barucci, E; Salvadori, E; Magi, S; Squitieri, M; Fiore, GM; Ramacciotti, L; Formelli, B; Pescini, F; Poggesi, A				Barucci, Eleonora; Salvadori, Emilia; Magi, Simona; Squitieri, Martina; Fiore, Giulio Maria; Ramacciotti, Lorenzo; Formelli, Benedetta; Pescini, Francesca; Poggesi, Anna			Cognitive profile in cerebral small vessel disease: comparison between cerebral amyloid angiopathy and hypertension-related microangiopathy	SCIENTIFIC REPORTS			English	Article						Cerebral small vessel disease; Cerebral amyloid angiopathy; Microangiopathy; Cognitive decline; Cognitive profile; Cognitive impairment; Neuropsychological patterns; Cognition; Arteriolosclerosis	IMPAIRMENT; MAP	Cerebral amyloid angiopathy (CAA) is recognized as a cause of cognitive impairment, but its cognitive profile needs to be characterized, also respect to hypertension-related microangiopathy (HA). We aimed at comparing difference or similarity of CAA and HA patients' cognitive profiles, and their associated factors. Participants underwent an extensive clinical, neuropsychological, and neuroimaging…	[Barucci, Eleonora; Magi, Simona; Squitieri, Martina; Fiore, Giulio Maria; Ramacciotti, Lorenzo; Formelli, Benedetta; Pescini, Francesca; Poggesi, Anna] Univ Florence, Careggi Univ Hosp, NEUROFARBA Dept, Neurosci Sect, Largo Brambilla 3, I-50134 Florence, Italy; [Salvadori, Emilia; Pescini, Francesca; Poggesi, Anna] Univ Milan, Dept Biomed & Clin Sci, Milan, Italy; [Pescini, Francesca; Poggesi, A…	University of Florence; Azienda Ospedaliero Universitaria Careggi; University of Milan; University of Florence; Azienda Ospedaliero Universitaria Careggi; IRCCS Fondazione Don Carlo Gnocchi Onlus	Poggesi, A (corresponding author), Univ Florence, Careggi Univ Hosp, NEUROFARBA Dept, Neurosci Sect, Largo Brambilla 3, I-50134 Florence, Italy.;Poggesi, A (corresponding author), Univ Milan, Dept Biomed & Clin Sci, Milan, Italy.;Poggesi, A (corresponding author), Careggi Univ Hosp, Stroke Unit, Florence, Italy.;Poggesi, A (corresponding author), Don Carlo Gnocchi Fdn, Florence, Italy.	anna.poggesi@unifi.it	Pescini, Francesca/I-4080-2012; Poggesi, Anna/AAK-5492-2021; Salvadori, Emilia/B-1115-2013		Fondazione Cassa di Risparmio di Firenze contribution for local	Fondazione Cassa di Risparmio di Firenze contribution for local(Fondazione Cassa Risparmio Firenze)	The authors would like to thank Fondazione Cassa di Risparmio di Firenze contribution for local support (Bando Ricerca Scientifica 2019) and PNRR-Mission 4 Component 2-European Union-Next Generation EU Next (MNESYS).		37	3	3	0	1	NATURE PORTFOLIO	BERLIN	HEIDELBERGER PLATZ 3, BERLIN, 14197, GERMANY	2045-2322			SCI REP-UK	Sci Rep	MAR 11	2024	14	1
J	Kerner, NA; Roose, SP				Kerner, Nancy A.; Roose, Steven P.			Obstructive Sleep Apnea is Linked to Depression and Cognitive Impairment: Evidence and Potential Mechanisms	AMERICAN JOURNAL OF GERIATRIC PSYCHIATRY			English	Article						Obstructive sleep apnea; depression; cognitive impairment; intermittent hypoxemia; cerebral small vessel disease	POSITIVE AIRWAY PRESSURE; SMALL-VESSEL DISEASE; BLOOD-BRAIN-BARRIER; WHITE-MATTER LESIONS; DORSOLATERAL PREFRONTAL CORTEX; CEREBRAL VASOMOTOR REACTIVITY; VASCULAR RISK-FACTORS; LATE-LIFE DEPRESSION; TERM CPAP THERAPY; NITRIC-OXIDE	Obstructive sleep apnea (OSA) is highly prevalent but very frequently undiagnosed. OSA is an independent risk factor for depression and cognitive impairment/dementia. Herein the authors review studies in the literature pertinent to the effects of OSA on the cerebral microvascular and neurovascular systems and present a model to describe the key pathophysiologic mechanisms that may underlie the as…	[Kerner, Nancy A.; Roose, Steven P.] New York State Psychiat Inst & Hosp, Late Life Depress Clin, Memory Disorders Clin, 1051 Riverside Dr,Unit 126, New York, NY 10032 USA; New York State Psychiat Inst & Hosp, Div Geriatr Psychiat, 1051 Riverside Dr,Unit 126, New York, NY 10032 USA; [Kerner, Nancy A.; Roose, Steven P.] Columbia Univ, Columbia Univ Coll Phys & Surg, New York, NY USA	New York State Psychiatry Institute; New York State Psychiatry Institute; Columbia University	Kerner, NA (corresponding author), New York State Psychiat Inst & Hosp, 1051 Riverside Dr, New York, NY 10032 USA.	nak2120@cumc.columbia.edu			National Institute of Mental Health [T32 MH020004]	National Institute of Mental Health(United States Department of Health & Human ServicesNational Institutes of Health (NIH) - USANIH National Institute of Mental Health (NIMH))	Supported by grant T32 MH020004 from the National Institute of Mental Health.		120	180	204	4	43	ELSEVIER SCIENCE INC	NEW YORK	360 PARK AVE SOUTH, NEW YORK, NY 10010-1710 USA	1064-7481	1545-7214		AM J GERIAT PSYCHIAT	Am. J. Geriatr. Psychiatr.	JUN	2016	24	6
J	Wu, K; Cai, Y				Wu, Kai; Cai, Ying			The SNP43 (G/A) polymorphism in CAPN10 gene confers an increased risk of cognitive impairment in cerebral small vessel disease	JOURNAL OF CLINICAL LABORATORY ANALYSIS			English	Article						allele; CAPN10 gene; cerebral small vessel disease; cognitive impairment; polymorphism; SNP43 (G/A); SNP63 (C/T)	CALPAIN PROTEOLYTIC SYSTEMS; ALZHEIMERS-DISEASE; CHINESE POPULATION; ASSOCIATION; BRAIN; CHOLESTEROL; VARIANTS; GENOTYPE; DECLINE	Background Methods Cognitive impairment, significantly reducing processing speed and executive function, is the critical consequence of cerebral small vessel disease (SVD), in which genetic variations have been studied. In this study, we explore the role of SNP43 (G/A) and SNP63 (C/T) polymorphism in the CAPN10 on cognitive impairment process in cerebral SVD. Cerebral SVD patients (n = 224) and h…	[Wu, Kai; Cai, Ying] Cent S Univ, Dept Rehabil, Xiangya Hosp, Changsha, Hunan, Peoples R China	Central South University	Cai, Y (corresponding author), Cent S Univ, Dept Rehabil, Xiangya Hosp, Changsha, Hunan, Peoples R China.	403991@csu.edu.cn							37	5	5	0	3	WILEY	HOBOKEN	111 RIVER ST, HOBOKEN, NJ 07030 USA	0887-8013	1098-2825		J CLIN LAB ANAL	J. Clin. Lab. Anal.	NOV	2018	32	9
J	Gao, Q; Fan, Y; Mu, LY; Ma, L; Song, ZQ; Zhang, YN				Gao, Qiang; Fan, Ying; Mu, Lu-Yan; Ma, Lan; Song, Zhi-Qiang; Zhang, Yi-Na			S100B and ADMA in cerebral small vessel disease and cognitive dysfunction	JOURNAL OF THE NEUROLOGICAL SCIENCES			English	Article						ADMA; Cerebral small vessel disease; Cognitive dysfunction; S100B	WHITE-MATTER LESIONS; NITRIC-OXIDE SYNTHASE; ASYMMETRIC DIMETHYLARGININE; BRAIN ATROPHY; RISK-FACTOR; PROGRESSION; INFARCTS; IMPAIRMENT; EXPRESSION; PROTEINS	Background: Glial cell activation and endothelial dysfunction are thought to contribute to the pathophysiology of cerebral small vessel disease (SVD). The purpose of the present study was to determine if levels of S100B, a protein highly expressed in glial cells, and asymmetric dimethylarginine (ADMA), which promotes endothelial dysfunction, are elevated in the serum of patients with SVD and corr…	[Gao, Qiang; Fan, Ying; Ma, Lan; Song, Zhi-Qiang; Zhang, Yi-Na] Harbin Med Univ, Affiliated Hosp 2, Dept Geriatr, Harbin 150086, Peoples R China; [Mu, Lu-Yan] Harbin Med Univ, Affiliated Hosp 4, Dept Neurosurg, Harbin 150001, Peoples R China; [Gao, Qiang] Myocardial Ischemia Mech & Treatment Minist, Key Lab, Harbin 150086, Peoples R China	Harbin Medical University; Harbin Medical University	Zhang, YN (corresponding author), Harbin Med Univ, Affiliated Hosp 2, Dept Geriatr, 148 Baojian Rd, Harbin 150086, Peoples R China.	fanyingyan@163.com; yinazhlu@163.com			Health and Family Planning Commission of Heilongjiang Province [2014-313]; Foundation of Harbin Science and Technology Bureau [2014RFQGJ042]	Health and Family Planning Commission of Heilongjiang Province; Foundation of Harbin Science and Technology Bureau	This article was supported by the Health and Family Planning Commission of Heilongjiang Province (No. 2014-313) and the Foundation of Harbin Science and Technology Bureau (No. 2014RFQGJ042).		55	38	41	1	19	ELSEVIER	AMSTERDAM	RADARWEG 29, 1043 NX AMSTERDAM, NETHERLANDS	0022-510X	1878-5883		J NEUROL SCI	J. Neurol. Sci.	JUL 15	2015	354	1-2
J	Schmidtke, K; Hüll, M				Schmidtke, K; Hüll, M			Cerebral small vessel disease:: how does it progress?	JOURNAL OF THE NEUROLOGICAL SCIENCES			English	Article; Proceedings Paper	3rd International Congress on Vascular Dementia	OCT 23-26, 2003	Prague, CZECH REPUBLIC			small vessel disease; microangiopathy; subcortical vascular dementia; vascular dementia; white matter lesions	WHITE-MATTER LESIONS; SUBCORTICAL VASCULAR DEMENTIA; MILD COGNITIVE IMPAIRMENT; ALZHEIMERS-DISEASE; CEREBROVASCULAR-DISEASE; MULTIINFARCT DEMENTIA; DIAGNOSTIC-CRITERIA; NATURAL COURSE; MRI; HYPERTENSION	Small vessel disease (SVD), or microangiopathy, of the cerebral white and central grey matter is an important subtype of vascular dementia (VD). SVD-dementia is characterised by a dysexecutive type of cognitive impairment, neurological deficits including imbalance and voiding dysfunction, and emotional disturbances. SVD is also frequent among clinically healthy subjects and patients with mild cog…	Univ Clin Freiburg, Ctr Geriatr Med & Gerontol, D-79106 Freiburg, Germany; Univ Clin Freiburg, Dept Psychiat & Psychotherapy, D-79104 Freiburg, Germany	University of Freiburg; University of Freiburg	Univ Clin Freiburg, Ctr Geriatr Med & Gerontol, Lehene Str 88, D-79106 Freiburg, Germany.	schmidtk@zggf.ukl.uni-freiburg.de; michael_huell@psyallg.ukl.uni-freuburg.de	Hüll, Michael/F-2618-2012						57	32	45	0	9	ELSEVIER	AMSTERDAM	RADARWEG 29, 1043 NX AMSTERDAM, NETHERLANDS	0022-510X	1878-5883		J NEUROL SCI	J. Neurol. Sci.	MAR 15	2005	229
J	Wang, F; Zou, ZR; Yuan, D; Gong, Y; Zhang, L; Chen, X; Sun, T; Yu, HL				Wang, Fei; Zou, Zhi-Rong; Yuan, Dong; Gong, Yi; Zhang, Li; Chen, Xun; Sun, Tao; Yu, Hua-Lin			Correlation between serum S100β protein levels and cognitive dysfunction in patients with cerebral small vessel disease: a case-control study	BIOSCIENCE REPORTS			English	Article							ALZHEIMERS-DISEASE; BRAIN; S100B; IMPAIRMENT; DISORDERS; BIOMARKER; DEMENTIA; MOCA; MMSE; NSE	The present study was designed to explore the correlation between serum S100 beta levels and cognitive dysfunction in patients with cerebral small vessel disease (SVD). A total of 172 SVD patients participated in the study, and they were assigned to patients with no cognitive impairment (NCI group) and those with vascular cognitive impairment no dementia (VCIND group). In total, 105 people were r…	[Wang, Fei; Yuan, Dong; Gong, Yi; Chen, Xun; Sun, Tao; Yu, Hua-Lin] Kunming Med Univ, Affiliated Hosp 1, Dept Neurosurg 2, Kunming 650032, Yunnan, Peoples R China; [Zou, Zhi-Rong; Zhang, Li] Kunming Med Univ, Fac Basic Med Sci, Kunming 650500, Yunnan, Peoples R China	Kunming Medical University; Kunming Medical University	Sun, T; Yu, HL (corresponding author), Kunming Med Univ, Affiliated Hosp 1, Dept Neurosurg 2, Kunming 650032, Yunnan, Peoples R China.	taosunn@163.com; DRyuhualin@163.com	Sun, Taolei/AHC-8790-2022; Wang, Wei/C-4364-2019						30	13	15	0	9	PORTLAND PRESS LTD	LONDON	CHARLES DARWIN HOUSE, 12 ROGER STREET, LONDON WC1N 2JU, ENGLAND	0144-8463	1573-4935		BIOSCIENCE REP	Biosci. Rep.	APR 30	2017	37		2
J	Xing, YL; Sun, Y; Wang, S; Feng, F; Zhang, DQ; Li, HW				Xing, Yunli; Sun, Ying; Wang, Shan; Feng, Feng; Zhang, Deqiang; Li, Hongwei			Nocturnal blood pressure rise as a predictor of cognitive impairment among the elderly: a retrospective cohort study	BMC GERIATRICS			English	Article						Ambulatory blood pressure monitoring; Blood pressure; Nocturnal blood pressure rise; Cognitive impairment	HYPERTENSION; VARIABILITY	Background This study investigated the different blood pressure patterns that were evaluated by ambulatory blood pressure monitoring (ABPM) among elderly patients and explored the effect of pressure patterns on cognitive impairment and mortality. Methods A total of 305 elderly participants aged >= 65 years were divided into the cognitive impairment group (CI, n = 130) and the non-cognitive impair…	[Xing, Yunli; Sun, Ying; Wang, Shan; Feng, Feng; Zhang, Deqiang; Li, Hongwei] Capital Med Univ, Beijing Friendship Hosp, Dept Geriatr, Beijing 100050, Peoples R China; [Li, Hongwei] Capital Med Univ, Beijing Friendship Hosp, Dept Cardiol, 95 Yongan Rd, Beijing 100050, Peoples R China	Capital Medical University; Capital Medical University	Li, HW (corresponding author), Capital Med Univ, Beijing Friendship Hosp, Dept Geriatr, Beijing 100050, Peoples R China.;Li, HW (corresponding author), Capital Med Univ, Beijing Friendship Hosp, Dept Cardiol, 95 Yongan Rd, Beijing 100050, Peoples R China.	lhw19656@sina.com	Li, Hongwei/AAM-8510-2021		Beijing Municipal Administration of Hospitals Clinical Medicine Development of Special Funding Support [ZYLX201838]	Beijing Municipal Administration of Hospitals Clinical Medicine Development of Special Funding Support	This study was supported by the Beijing Municipal Administration of Hospitals Clinical Medicine Development of Special Funding Support (Code: ZYLX201838). There were no significant interactions between the researchers and the funding body regarding the study design; data collection, analysis, and manuscript writing.		24	6	6	1	10	BMC	LONDON	CAMPUS, 4 CRINAN ST, LONDON N1 9XW, ENGLAND		1471-2318		BMC GERIATR	BMC Geriatr.	AUG 11	2021	21	1
J	Zhu, FF; Yao, J; Feng, M; Sun, ZW				Zhu, Fangfang; Yao, Jie; Feng, Min; Sun, Zhongwu			Establishment and evaluation of a clinical prediction model for cognitive impairment in patients with cerebral small vessel disease	BMC NEUROSCIENCE			English	Article						Cerebral small vessel disease; Cognitive impairment; Nomogram; Clinical prediction models; Neuroimaging	RISK-FACTORS; MRI; NOMOGRAM; ASSOCIATION; MARKERS	Background There are currently no effective prediction methods for evaluating the occurrence of cognitive impairment in patients with cerebral small vessel disease (CSVD). Aims To investigate the risk factors for cognitive dysfunction in patients with CSVD and to construct a risk prediction model. Methods A retrospective study was conducted on 227 patients with CSVD. All patients were assessed by…	[Zhu, Fangfang; Sun, Zhongwu] Anhui Med Univ, Affiliated Hosp 1, Dept Neurol, Hefei 230000, Peoples R China; [Zhu, Fangfang; Yao, Jie; Feng, Min] Bengbu Med Univ, Affiliated Hosp 2, Dept Neurol, Bengbu 233040, Peoples R China	Anhui Medical University; Bengbu Medical University	Sun, ZW (corresponding author), Anhui Med Univ, Affiliated Hosp 1, Dept Neurol, Hefei 230000, Peoples R China.	sunzhwu@126.com			This study was supported by Anhui Provincial Higher Education Scientific Research Project (Natural Sciences)	This study was supported by Anhui Provincial Higher Education Scientific Research Project (Natural Sciences)	The authors thank all the patients who participated in this study.		43	0	0	2	2	BMC	LONDON	CAMPUS, 4 CRINAN ST, LONDON N1 9XW, ENGLAND	1471-2202			BMC NEUROSCI	BMC Neurosci.	AUG 2	2024	25	1
J	Papma, JM; den Heijer, T; de Koning, I; Mattace-Raso, FU; van der Lugt, A; van der Lijn, F; van Swieten, JC; Koudstaal, PJ; Smits, M; Prins, ND				Papma, Janne M.; den Heijer, Tom; de Koning, Inge; Mattace-Raso, Francesco U.; van der Lugt, Aad; van der Lijn, Fedde; van Swieten, John C.; Koudstaal, Peter J.; Smits, Marion; Prins, Niels D.			The influence of cerebral small vessel disease on default mode network deactivation in mild cognitive impairment	NEUROIMAGE-CLINICAL			English	Article						Mild cognitive impairment; Cerebral small vessel disease; Functional MRI; Working memory; Default mode network	BRAIN-TISSUE SEGMENTATION; ALZHEIMERS-DISEASE; WORKING-MEMORY; CEREBROVASCULAR-DISEASE; CLINICAL CHARACTERISTICS; DEMENTIA; ACTIVATION; MECHANISMS; COMPENSATION; CONNECTIVITY	Introduction: Cerebral small vessel disease (CSVD) is thought to contribute to cognitive dysfunction in patients with mild cognitive impairment (MCI). The underlying mechanisms, and more specifically, the effects of CSVD on brain functioning in MCI are incompletely understood. The objective of the present study was to examine the effects of CSVD on brain functioning, activation and deactivation, …	[Papma, Janne M.; den Heijer, Tom; de Koning, Inge; van Swieten, John C.; Koudstaal, Peter J.] Univ Med Ctr Rotterdam, Erasmus MC, Dept Neurol, NL-3015 CE Rotterdam, Netherlands; [Papma, Janne M.; van der Lugt, Aad; Smits, Marion] Univ Med Ctr Rotterdam, Erasmus MC, Dept Radiol, NL-3015 CE Rotterdam, Netherlands; [den Heijer, Tom] St Franciscus Gasthuis, Dept Neurol, Rotterdam, Netherlands; [Matt…	Erasmus University Rotterdam; Erasmus MC; Erasmus University Rotterdam; Erasmus MC; Franciscus Gasthuis; Erasmus University Rotterdam; Erasmus MC; Erasmus University Rotterdam; Erasmus MC; Vrije Universiteit Amsterdam; VU UNIVERSITY MEDICAL CENTER; University of Amsterdam; Academic Medical Center Amsterdam	Papma, JM (corresponding author), Univ Med Ctr Rotterdam, Erasmus MC, Dept Neurol, S Gravendijkwal 230, NL-3015 CE Rotterdam, Netherlands.	j.papma@erasmusmc.nl	Raso, Francesco/L-2541-2015; Smits, Marion/E-4795-2011	Prins, Niels/0000-0002-6297-7592; van Swieten, John/0000-0001-6278-6844; Mattace-Raso, Francesco/0000-0002-1688-6497; Smits, Marion/0000-0001-5563-2871	Netherlands Brain Foundation [H07.03]; Netherlands Alzheimer Foundation	Netherlands Brain Foundation; Netherlands Alzheimer Foundation	This work was supported by the Netherlands Brain Foundation (project number H07.03 to Niels D. Prins). Janne M. Papma received financial support from the Netherlands Alzheimer Foundation. We acknowledge Dr. E.A.C.M. Sanders, Amphia ziekenhuis, Dr. H.J. Gilhuis, Reinier de Graaf ziekenhuis; Dr. G. Ziere and A.J. Arends, Havenziekenhuis; Dr. G.J. Lighthart, LangeLand ziekenhuis, Dr. J. Schuuring, G…		64	32	36	1	8	ELSEVIER SCI LTD	OXFORD	THE BOULEVARD, LANGFORD LANE, KIDLINGTON, OXFORD OX5 1GB, OXON, ENGLAND	2213-1582			NEUROIMAGE-CLIN	NeuroImage-Clin.		2013	2
J	Wang, CL; Gao, JG; Li, M; Qi, HH; Zhao, T; Zhang, B; Zhou, CK; Fang, SK				Wang, Chenglin; Gao, Jiguo; Li, Min; Qi, Hehe; Zhao, Teng; Zhang, Bing; Zhou, Chunkui; Fang, Shaokuan			Association of cognitive impairment and mood disorder with event-related potential P300 in patients with cerebral small vessel diseases	NEUROENDOCRINOLOGY LETTERS			English	Article						Cerebral small vessel diseases; cognitive impairment; non-cognitive impairment; mood disorder; non-mood disorder; Event-related potentials; P300	MENTAL-STATE-EXAMINATION; POSTSTROKE DEPRESSION	OBJECTIVE: Cerebral small vessel diseases (CSVDs) are common causes of cognitive impairments and mood disorders. In recent years, event-related potential P300 has received increasing attention as a biomarker of cognitive impairments or mood disorders. Previous studies on P300 mainly focused on anxiety, depression or cognitive impairments, and few results have been reported on P300 in CSVD patient…	[Wang, Chenglin; Gao, Jiguo; Li, Min; Qi, Hehe; Zhao, Teng; Zhou, Chunkui; Fang, Shaokuan] Jilin Univ, First Hosp Jilin Univ, Neurosci Ctr, Dept Neurol, Changchun, Peoples R China; [Qi, Hehe] Cent Hosp Kaifeng, Dept Neurol, Kaifeng, Henan, Peoples R China; [Zhang, Bing] Henan Univ, Dept Neurol, Huaihe Hosp, Kaifeng, Henan, Peoples R China	Jilin University; Henan University	Zhou, CK; Fang, SK (corresponding author), First Hosp Jilin Univ, Neurosci Ctr, Dept Neurol, Xinmin St 71, Changchun 130021, Peoples R China.	zhouchunkui@163.com; fang20063536@sina.com			National Natural Science Foundation of China [81873794]	National Natural Science Foundation of China(National Natural Science Foundation of China (NSFC))	This work was supported by the National Natural Science Foundation of China (No. 81873794).		24	4	5	0	6	MAGHIRA & MAAS PUBLICATIONS	MUNSBACH	MAGHIRA & MAAS S A R L, 6C, RUE GABRIEL LIPPMANN, L-5365 MUNSBACH, LUXEMBOURG	0172-780X	2354-4716		NEUROENDOCRINOL LETT	Neuroendocrinol. Lett.		2019	40	7-8
J	Ge, YL				Ge, Yulin			Vascular Contributions to Healthy Aging and Dementia	AGING AND DISEASE			English	Article						aging; healthy; dementia; vascular; AD-related dementias; cerebral small vessel disease		Vascular pathologies are among the most common contributors to neurodegenerative changes across the spectrum of normal aging to dementia. Cerebral small vessel disease (SVD) encompasses a wide range of conditions affecting capillaries, small arteries, and arterioles, as well as perivascular spaces and fluid dynamics in the brain, playing a significant role in vascular contributions to cognitive i…	[Ge, Yulin] NYU, Grossman Sch Med, Dept Radiol, 660 First Ave,Room 405, New York, NY 10016 USA	New York University	Ge, YL (corresponding author), NYU, Grossman Sch Med, Dept Radiol, 660 First Ave,Room 405, New York, NY 10016 USA.	Yulin.Ge@nyulangone.org							27	0	0	1	1	INT SOC AGING & DISEASE	FORT WORTH	EDITORIAL OFF, 3400 CAMP BOWIE BLVD, FORT WORTH, TX 76106 USA	2152-5250			AGING DIS	Aging Dis.	AUG	2024	15	4
J	Ruan, Z; Sun, D; Zhou, XL; Yu, MH; Li, SR; Sun, WB; Li, YD; Gao, L; Xu, HB				Ruan, Zhao; Sun, Dong; Zhou, Xiaoli; Yu, Minhua; Li, Sirui; Sun, Wenbo; Li, Yidan; Gao, Lei; Xu, Haibo			Altered neurovascular coupling in patients with vascular cognitive impairment: a combined ASL-fMRI analysis	FRONTIERS IN AGING NEUROSCIENCE			English	Article						vascular cognitive impairment; cerebral small vessel disease; post-stroke cognitive impairment; neurovascular coupling; white matter lesion	CEREBRAL-BLOOD-FLOW; DISEASE; DEMENTIA; HIPPOCAMPUS; DYSFUNCTION; REVEALS; MODEL; RISK	Background and objectiveThis study aims to examine the role of neurovascular coupling (NVC) in vascular cognitive impairment (VCI) by investigating the relationship between white matter lesion (WML) burden, NVC, and cognitive deficits. Additionally, we aim to explore the potential of NVC as a tool for understanding the neural mechanisms underlying VCI. MethodsThis study included thirty-eight smal…	[Ruan, Zhao; Zhou, Xiaoli; Yu, Minhua; Li, Sirui; Sun, Wenbo; Li, Yidan; Gao, Lei; Xu, Haibo] Wuhan Univ, Zhongnan Hosp, Dept Radiol, Wuhan, Hubei, Peoples R China; [Sun, Dong] Wuhan Univ, Zhongnan Hosp, Dept Neurol, Wuhan, Hubei, Peoples R China	Wuhan University; Wuhan University	Gao, L; Xu, HB (corresponding author), Wuhan Univ, Zhongnan Hosp, Dept Radiol, Wuhan, Hubei, Peoples R China.	ncu6096@126.com; xuhaibo1120@hotmail.com	DAI, Xi-jian/ADH-0002-2022; Sun, Wenbo/JDV-7410-2023; Xu, HB/HGE-3310-2022	Dong, Sun/0000-0003-4171-6681; Gao, Lei/0000-0002-0081-0172					70	6	8	1	11	FRONTIERS MEDIA SA	LAUSANNE	AVENUE DU TRIBUNAL FEDERAL 34, LAUSANNE, CH-1015, SWITZERLAND	1663-4365			FRONT AGING NEUROSCI	Front. Aging Neurosci.	JUN 21	2023	15
J	Cheng, Y; Li, LC; Lv, YF; Zhang, L; Chen, WH; Xu, GD				Cheng, Yan; Li, Lichao; Lv, Yafei; Zhang, Long; Chen, Wenhua; Xu, Gongda			ASSOCIATION BETWEEN CEREBRAL SMALL VESSEL DISEASE AND PLASMA LEVELS OF LDL CHOLESTEROL AND HOMOCYSTEINE:IMPLICATIONS FOR COGNITIVE FUNCTION	JOURNAL OF MEDICAL BIOCHEMISTRY			English	Article						low-density lipoprotein cholesterol; homocysteine; cerebral small-vessel disease; cognitive function	IMPAIRMENT; STROKE; LIPIDS; SERUM	Background:Investigate the correlation between low-den-sity lipoprotein (LDL) cholesterol, homocysteine and cogni-tive function in patients with cerebral small vessel disease(CSVD). Methods:240 patients with CSVD confirmed by head MRIin the Department of Neurology from January 2020 toDecember 2023 were retrospectively included in the study.All the patients had complete blood biochemical examina-t…	[Cheng, Yan; Li, Lichao; Lv, Yafei; Zhang, Long; Chen, Wenhua; Xu, Gongda] Affiliated Hosp, Gansu Med Coll, Dept Neurol, 296 Kongtong East Rd, Pingliang 744000, Gansu, Peoples R China	Gansu Medical College	Xu, GD (corresponding author), Affiliated Hosp, Gansu Med Coll, Dept Neurol, 296 Kongtong East Rd, Pingliang 744000, Gansu, Peoples R China.	plxgd0933@163.com							28	0	0	0	0	SOC MEDICAL BIOCHEMISTS SERBIA	BELGRADE	VOJISLAVA ILICA 94B, I SPRAT, STAN 7, BELGRADE, VOZDOVAC, SERBIA	1452-8258	1452-8266		J MED BIOCHEM	J. Med. Biochem.		2024	43	5
J	Teng, ZJ; Feng, J; Lv, PY				Teng, Zhenjie; Feng, Jing; Lv, Peiyuan			Subclinical Hypothyroidism is Associated with Cognitive Impairment in Patients with Cerebral Small Vessel Disease	NEUROPSYCHIATRIC DISEASE AND TREATMENT			English	Article						subclinical hypothyroidism; cognitive function; cerebral small vessel disease	THYROID-DYSFUNCTION; RISK; MRI; METAANALYSIS; INDIVIDUALS; PREVALENCE; MANAGEMENT; DIAGNOSIS; DEMENTIA	Objective: To investigate the association between subclinical hypothyroidism (SCH) and cognitive function in patients with cerebral small vessel disease (CSVD).Methods: We evaluated 528 patients with CSVD in this retrospective study. SCH was defined as elevated levels of thyroid stimulating hormone with normal concentrations of free thyroxine. Magnetic resonance imaging was performed to assess th…	[Teng, Zhenjie; Lv, Peiyuan] Hebei Med Univ, Dept Neurol, Shijiazhuang, Hebei, Peoples R China; [Teng, Zhenjie; Lv, Peiyuan] Hebei Gen Hosp, Dept Neurol, 348 Heping West Rd, Shijiazhuang 050051, Hebei, Peoples R China; [Teng, Zhenjie; Lv, Peiyuan] Hebei Prov Key Lab Cerebral Networks & Cognit Diso, Shijiazhuang, Hebei, Peoples R China; [Feng, Jing] Hebei Gen Hosp, Dept Endocrinol, Shijiazhuang, H…	Hebei Medical University	Lv, PY (corresponding author), Hebei Gen Hosp, Dept Neurol, 348 Heping West Rd, Shijiazhuang 050051, Hebei, Peoples R China.	peiyuanlu2@163.com							40	1	1	0	9	DOVE MEDICAL PRESS LTD	ALBANY	PO BOX 300-008, ALBANY, AUCKLAND 0752, NEW ZEALAND		1178-2021		NEUROPSYCH DIS TREAT	Neuropsychiatr. Dis. Treat.		2023	19
J	Hua, M; Ma, AJ; Liu, ZQ; Ji, LL; Zhang, J; Xu, YF; Chen, WY; Mao, LL				Hua, Min; Ma, Ai-Jin; Liu, Zhi-Qing; Ji, Li-Li; Zhang, Jin; Xu, Yuan-Feng; Chen, Wen-Ya; Mao, Lun-Lin			Arteriolosclerosis CSVD: a common cause of dementia and stroke and its association with cognitive function and total MRI burden	FRONTIERS IN AGING NEUROSCIENCE			English	Article						cerebral small vessel disease; white matter hyperintensities; lacunar infarcts; cerebral microbleed; cerebral atrophy; cognitive impairment	SMALL-VESSEL DISEASE; BLOOD-PRESSURE VARIABILITY; WHITE-MATTER HYPERINTENSITIES; BRAIN ATROPHY; RISK-FACTORS; AGING BRAIN; HYPERTENSION; ABNORMALITIES; LESIONS	ObjectiveArteriolosclerosis cerebral small vessel disease (CSVD) is a common type of CSVD. This study aimed to explore the factors associated with cognitive function and total MRI burden related to the disease. MethodsThe demographic characteristics, clinical manifestations, cognitive function score, Barthel Index (BI), blood test index, and follow-up results of arteriolosclerosis CSVD patients t…	[Hua, Min; Ma, Ai-Jin; Liu, Zhi-Qing; Ji, Li-Li; Zhang, Jin; Xu, Yuan-Feng; Chen, Wen-Ya; Mao, Lun-Lin] Xuzhou Med Univ, Jiangsu Univ, Dept Neurol, Wujin Hosp,Wujin Clin Coll, Changzhou, Jiangsu, Peoples R China	Jiangsu University; Xuzhou Medical University	Chen, WY; Mao, LL (corresponding author), Xuzhou Med Univ, Jiangsu Univ, Dept Neurol, Wujin Hosp,Wujin Clin Coll, Changzhou, Jiangsu, Peoples R China.	chenwenyajs@163.com; maolunlin2018@163.com	mao, lin/HHC-8096-2022; Liu, Li-Ping/ADB-6833-2022; li, li/KHE-5750-2024						37	5	6	3	6	FRONTIERS MEDIA SA	LAUSANNE	AVENUE DU TRIBUNAL FEDERAL 34, LAUSANNE, CH-1015, SWITZERLAND	1663-4365			FRONT AGING NEUROSCI	Front. Aging Neurosci.	JUL 14	2023	15
J	Bijkerk, R; Kallenberg, MH; Zijlstra, LE; van den Berg, BM; de Bresser, J; Hammer, S; Bron, EE; Achterberg, H; van Buchem, MA; Berkhout-Byrne, NC; Bos, WJW; van Heemst, D; Rabelink, TJ; van Zonneveld, AJ; van Buren, M; Mooijaart, S				Bijkerk, Roel; Kallenberg, Marije H.; Zijlstra, Laurien E.; van den Berg, Bernard M.; de Bresser, Jeroen; Hammer, Sebastiaan; Bron, Esther E.; Achterberg, Hakim; van Buchem, Mark A.; Berkhout-Byrne, Noeleen C.; Bos, Willem Jan W.; van Heemst, Diana; Rabelink, Ton J.; van Zonneveld, Anton Jan; van Buren, Marjolijn; Mooijaart, Simon			Circulating angiopoietin-2 and angiogenic microRNAs associate with cerebral small vessel disease and cognitive decline in older patients reaching end-stage renal disease	NEPHROLOGY DIALYSIS TRANSPLANTATION			English	Article						ageing; angiopoietin-2; cerebral small vessel disease; cognitive dysfunction; microRNAs	MICROVASCULAR DAMAGE; ADULT AGE; KIDNEY; IMPAIRMENT; HYPERINTENSITIES; EXPRESSION; BIOMARKERS; DEMENTIA; OUTCOMES; FRAILTY	Background The prevalence of end-stage renal disease (ESRD) is increasing worldwide, with the majority of new ESRD cases diagnosed in patients >60 years of age. These older patients are at increased risk for impaired cognitive functioning, potentially through cerebral small vessel disease (SVD). Novel markers of vascular integrity may be of clinical value for identifying patients at high risk for…	[Bijkerk, Roel; Kallenberg, Marije H.; van den Berg, Bernard M.; Berkhout-Byrne, Noeleen C.; Bos, Willem Jan W.; Rabelink, Ton J.; van Zonneveld, Anton Jan; van Buren, Marjolijn] Leiden Univ, Med Ctr, Dept Internal Med Nephrol, Leiden, Netherlands; [Bijkerk, Roel; van den Berg, Bernard M.; Rabelink, Ton J.; van Zonneveld, Anton Jan] Leiden Univ, Med Ctr, Einthoven Lab Vasc & Regenerat Med, Leiden…	Leiden University; Leiden University Medical Center (LUMC); Leiden University - Excl LUMC; Leiden University; Leiden University Medical Center (LUMC); Leiden University - Excl LUMC; Leiden University; Leiden University Medical Center (LUMC); Leiden University - Excl LUMC; Leiden University - Excl LUMC; Leiden University; Leiden University Medical Center (LUMC); Leiden University - Excl LUMC; Leid…	Bijkerk, R (corresponding author), Leiden Univ, Med Ctr, Dept Internal Med Nephrol, Leiden, Netherlands.;Bijkerk, R (corresponding author), Leiden Univ, Med Ctr, Einthoven Lab Vasc & Regenerat Med, Leiden, Netherlands.	r.bijkerk@lumc.nl	Zijlstra, Laurien/AAF-9947-2019; Bijkerk, Roel/AAC-6977-2020; van Zonneveld, Anton/D-8060-2018; Mooijaart, Simon/A-5306-2008; Hammer, Sebastiaan/JZU-0393-2024; van Buchem, Mark/AAC-9843-2022; Bron, Esther/ABT-2984-2022; van den berg, bernard/D-8444-2014; de Bresser, Jeroen/AAL-4056-2021; Rabelink, Ton/A-5316-2008	Bron, Esther/0000-0002-5778-9263; Bos, Willem Jan W/0000-0002-5062-2567; van den Berg, Bernard/0000-0002-5726-5777; Hammer, Sebastiaan/0000-0002-1576-1190; de Bresser, Jeroen/0000-0003-0759-8407; Rabelink, Ton/0000-0001-6780-5186; Bijkerk, Roel/0000-0002-6438-4133	Dutch Kidney Foundation [16OKG16]; European Foundation for the Study of Diabetes; Dutch Heart Foundation in the context of the CVON consortium RECONNECT; CVON consortium Heart Brain Connection [CVON 2018-28, 2012-06]	Dutch Kidney Foundation; European Foundation for the Study of Diabetes; Dutch Heart Foundation in the context of the CVON consortium RECONNECT; CVON consortium Heart Brain Connection	R.B. is supported by a grant from the Dutch Kidney Foundation (16OKG16) and R.B. and A.J.V.Z. are supported by a grant from the European Foundation for the Study of Diabetes. Additional support was provided to A.J.V.Z by the Dutch Heart Foundation in the context of the CVON consortium RECONNECT and to M.J.P.V.O., M.A.V.B., E.E.B. and H.C.A. in the context of the CVON consortium Heart Brain Connec…		58	12	12	0	7	OXFORD UNIV PRESS	OXFORD	GREAT CLARENDON ST, OXFORD OX2 6DP, ENGLAND	0931-0509	1460-2385		NEPHROL DIAL TRANSPL	Nephrol. Dial. Transplant.	FEB 25	2022	37	3
J	Holland, PR; Searcy, JL; Salvadores, N; Scullion, G; Chen, GQ; Lawson, G; Scott, F; Bastin, ME; Ihara, M; Kalaria, R; Wood, ER; Smith, C; Wardlaw, JM; Horsburgh, K				Holland, Philip R.; Searcy, James L.; Salvadores, Natalia; Scullion, Gillian; Chen, Guiquan; Lawson, Greig; Scott, Fiona; Bastin, Mark E.; Ihara, Masafumi; Kalaria, Rajesh; Wood, Emma R.; Smith, Colin; Wardlaw, Joanna M.; Horsburgh, Karen			Gliovascular disruption and cognitive deficits in a mouse model with features of small vessel disease	JOURNAL OF CEREBRAL BLOOD FLOW AND METABOLISM			English	Article						cognition; diffusion-tensor imaging; hypoperfusion; magnetic resonance imaging; small vessel disease	WHITE-MATTER LESIONS; RISK-FACTORS; STROKE; ACTIVATION; MECHANISMS; INTEGRITY; PATHOLOGY; COHORT; MRI	Cerebral small vessel disease (SVD) is a major cause of age-related cognitive impairment and dementia. The pathophysiology of SVD is not well understood and is hampered by a limited range of relevant animal models. Here, we describe gliovascular alterations and cognitive deficits in a mouse model of sustained cerebral hypoperfusion with features of SVD (microinfarcts, hemorrhage, white matter dis…	[Holland, Philip R.; Horsburgh, Karen] Univ Edinburgh, Ctr Cognit Ageing & Cognit Epidemiol, Ctr Neuroregenerat, Edinburgh EH16 4SB, Midlothian, Scotland; [Searcy, James L.; Salvadores, Natalia; Scullion, Gillian; Chen, Guiquan; Lawson, Greig; Scott, Fiona] Univ Edinburgh, Ctr Neuroregenerat, Edinburgh EH16 4SB, Midlothian, Scotland; [Bastin, Mark E.; Wardlaw, Joanna M.] Univ Edinburgh, Ctr Clin …	University of Edinburgh; University of Edinburgh; University of Edinburgh; National Cerebral & Cardiovascular Center - Japan; Newcastle University - UK; University of Edinburgh; University of Edinburgh; University of Edinburgh	Horsburgh, K (corresponding author), Univ Edinburgh, Ctr Cognit Ageing & Cognit Epidemiol, Ctr Neuroregenerat, Chancellors Bldg,49 Little France Crescent, Edinburgh EH16 4SB, Midlothian, Scotland.	karen.horsburgh@ed.ac.uk	Kalaria, Raj/AAX-2630-2020; Ihara, Masafumi/O-5020-2019; CHEN, GUIQUAN/HOA-8468-2023; Wardlaw, Joanna/Y-3456-2019; Bastin, Mark/B-9161-2009	Horsburgh, Karen/0000-0002-9620-3691; Ihara, Masafumi/0000-0002-7102-4048; Bastin, Mark/0000-0002-0490-0845; Chen, Guiquan/0000-0002-4674-5548; Smith, Colin/0000-0002-4507-5132; Holland, Philip Robert/0000-0003-3345-4853; Wardlaw, Joanna/0000-0002-9812-6642; Salvadores, Natalia/0000-0001-8700-8520	Help the Aged/Age UK (Disconnected Mind programme); Alzheimer Society; Alzheimer Research UK; AXA Research Fund; University of Edinburgh Centre for Cognitive Aging and Cognitive Epidemiology, part of the cross council Lifelong Health and Wellbeing Initiative [G0700704/84698]; MRC [MR/L016400/1] Funding Source: UKRI	Help the Aged/Age UK (Disconnected Mind programme); Alzheimer Society; Alzheimer Research UK(Alzheimer's Research UK (ARUK)); AXA Research Fund(AXA Research Fund); University of Edinburgh Centre for Cognitive Aging and Cognitive Epidemiology, part of the cross council Lifelong Health and Wellbeing Initiative; MRC(UK Research & Innovation (UKRI)Medical Research Council UK (MRC))	This work was supported by grants from Help the Aged/Age UK (Disconnected Mind programme), the Alzheimer Society, Alzheimer Research UK, AXA Research Fund, and The University of Edinburgh Centre for Cognitive Aging and Cognitive Epidemiology, part of the cross council Lifelong Health and Wellbeing Initiative (G0700704/84698). The Scottish Funding Council and the British Heart Foundation provided …		37	86	92	0	27	SAGE PUBLICATIONS INC	THOUSAND OAKS	2455 TELLER RD, THOUSAND OAKS, CA 91320 USA	0271-678X	1559-7016		J CEREBR BLOOD F MET	J. Cereb. Blood Flow Metab.	JUN	2015	35	6
J	Wang, W; Hu, WL				Wang, Wei; Hu, Wenli			Salvianolic acid B recovers cognitive deficits and angiogenesis in a cerebral small vessel disease rat model via the STAT3/VEGF signaling pathway	MOLECULAR MEDICINE REPORTS			English	Article						salvianolic acid B; cognitive deficits; angiogenesis; cerebral small vessel disease; STAT3/VEGF	NF-KAPPA-B; BRAIN; STROKE; ASSOCIATION; ACTIVATION; APOPTOSIS; INJURY; RISK	Salvianolic acid B is one of the key water-soluble components of Salvia extract. It has been verified that salvianolic acid B possesses multiple pharmacological activities, it protects against myocardial infarction, however additionally improves injury of myocardial isch-emia-reperfusion. The present study, the possible effects of salvianolic acid B on cognitive deficits and angiogenesis in cereb…	[Wang, Wei; Hu, Wenli] Capital Med Univ, Dept Neurol, Beijing Chaoyang Hosp, 8 Stadium South Rd, Beijing 100020, Peoples R China	Capital Medical University	Wang, W; Hu, WL (corresponding author), Capital Med Univ, Dept Neurol, Beijing Chaoyang Hosp, 8 Stadium South Rd, Beijing 100020, Peoples R China.	wfyo8989927@126.com; ubzf9772423@126.com							25	16	21	3	18	SPANDIDOS PUBL LTD	ATHENS	POB 18179, ATHENS, 116 10, GREECE	1791-2997	1791-3004		MOL MED REP	Mol. Med. Rep.	FEB	2018	17	2
J	Xin, HT; Liang, CH; Fu, YJ; Feng, MM; Wang, SP; Gao, Y; Sui, CF; Zhang, N; Guo, LF; Wen, HW				Xin, Haotian; Liang, Changhu; Fu, Yajie; Feng, Mengmeng; Wang, Shengpei; Gao, Yian; Sui, Chaofan; Zhang, Nan; Guo, Lingfei; Wen, Hongwei			Disrupted brain structural networks associated with depression and cognitive dysfunction in cerebral small vessel disease with microbleeds	PROGRESS IN NEURO-PSYCHOPHARMACOLOGY & BIOLOGICAL PSYCHIATRY			English	Article						Cerebral small vessel disease; Cerebral microbleeds; Diffusion tensor imaging; Probabilistic tractography; Network efficiency	PROBABILISTIC DIFFUSION TRACTOGRAPHY; CONNECTIVITY NETWORKS; DECLINE; CORTEX; EFFICIENCY; CONVERSION; SYMPTOMS; MARKERS; LESIONS; COMMON	Emerging evidence highlights cerebral microbleeds (CMBs) as hallmarks of cerebral small vessel disease (CSVD) underlying depression and cognitive dysfunction. This study aimed to reveal how depression and cognition-related white matter (WM) abnormalities are topologically presented, and the network-level structural disruptions associated with CMBs in CSVD. We used probabilistic diffusion tractogr…	[Xin, Haotian; Fu, Yajie; Feng, Mengmeng] Shandong Univ, Shandong Prov Hosp, Dept Radiol, Jing Wu Rd 324, Jinan 250021, Shandong, Peoples R China; [Xin, Haotian; Feng, Mengmeng] Capital Med Univ, Xuanwu Hosp, Dept Radiol & Nucl Med, 45 Chang Chun St, Beijing, Peoples R China; [Liang, Changhu; Gao, Yian; Sui, Chaofan; Zhang, Nan; Guo, Lingfei] Shandong First Med Univ, Dept Radiol, Key Lab Endocrin…	Shandong First Medical University & Shandong Academy of Medical Sciences; Shandong University; Capital Medical University; Shandong First Medical University & Shandong Academy of Medical Sciences; Shandong First Medical University & Shandong Academy of Medical Sciences; Shandong First Medical University & Shandong Academy of Medical Sciences; Southwest University - China	Guo, LF (corresponding author), Shandong First Med Univ, Dept Radiol, Key Lab Endocrine Glucose & Lipids Metab & Brain A, Minist Educ,Shandong Prov Hosp Affiliated, Jinan 250021, Shandong, Peoples R China.;Wen, HW (corresponding author), Southwest Univ, Fac Psychol, Key Lab Cognit & Personal, Minist Educ, Chongqing 400715, Peoples R China.	glfsci@163.com; wenhongwei@swu.edu.cn	Fu, Yajie/HGD-4942-2022; Gao, Yian/JGM-0151-2023; Wen, Hongwei/AGQ-2915-2022; Feng, Mengmeng/HJA-5475-2022		National Natural Science Foundation of China [32100902]; Fundamental Research Funds for the Central Universities [SWU118065]; Natural Science Foundation of Shandong Province [ZR2020MH288]; Technology Development Plan of Jinan [201301049, 201602206, 201907052, 202328066]; Medical and Health Science and Technology Development Project of Shandong Province [2016WS0529, 2019WS544]; Funding for Study A…	National Natural Science Foundation of China(National Natural Science Foundation of China (NSFC)); Fundamental Research Funds for the Central Universities(Fundamental Research Funds for the Central Universities); Natural Science Foundation of Shandong Province(Natural Science Foundation of Shandong Province); Technology Development Plan of Jinan; Medical and Health Science and Technology Developm…	This work was supported by grants from the National Natural Science Foundation of China (32100902), the Fundamental Research Funds for the Central Universities (SWU118065), the Natural Science Foundation of Shandong Province (ZR2020MH288), the Technology Development Plan of Jinan (201301049, 201602206, 201907052, 202328066), Medical and Health Science and Technology Development Project of Shandon…		73	0	0	3	4	PERGAMON-ELSEVIER SCIENCE LTD	OXFORD	THE BOULEVARD, LANGFORD LANE, KIDLINGTON, OXFORD OX5 1GB, ENGLAND	0278-5846	1878-4216		PROG NEURO-PSYCHOPH	Prog. Neuro-Psychopharmacol. Biol. Psychiatry	APR 20	2024	131
J	Mukli, P; Detwiler, S; Owens, CD; Csipo, T; Lipecz, A; Pinto, CB; Tarantini, S; Nyul-Toth, A; Balasubramanian, P; Hoffmeister, JR; Csiszar, A; Ungvari, Z; Kirkpatrick, AC; Prodan, CI; Yabluchanskiy, A				Mukli, Peter; Detwiler, Sam; Owens, Cameron D. D.; Csipo, Tamas; Lipecz, Agnes; Pinto, Camila Bonin; Tarantini, Stefano; Nyul-Toth, Adam; Balasubramanian, Priya; Hoffmeister, Jordan R. R.; Csiszar, Anna; Ungvari, Zoltan; Kirkpatrick, Angelia C. C.; Prodan, Calin I. I.; Yabluchanskiy, Andriy			Gait variability predicts cognitive impairment in older adults with subclinical cerebral small vessel disease	FRONTIERS IN AGING NEUROSCIENCE			English	Article						cerebral small vessel disease; gait variability; white matter hyperintensities; gait; cognitive dysfunction	PARAMETER SELECTION; APPROXIMATE ENTROPY; PERMUTATION ENTROPY; ELDERLY-PEOPLE; MICROHEMORRHAGES; WALKING; SPEED; ASSOCIATION; MECHANISMS; DISORDERS	IntroductionAdvanced methods of gait research, including approaches to quantify variability, and orderliness/regularity/predictability, are increasingly used to identify patients at risk for the development of cognitive impairment. Cerebral small vessel disease (CSVD) is highly prevalent in older adults and is known to contribute to the development of vascular cognitive impairment and dementia (V…	[Mukli, Peter; Detwiler, Sam; Owens, Cameron D. D.; Csipo, Tamas; Lipecz, Agnes; Pinto, Camila Bonin; Tarantini, Stefano; Nyul-Toth, Adam; Balasubramanian, Priya; Hoffmeister, Jordan R. R.; Csiszar, Anna; Ungvari, Zoltan; Yabluchanskiy, Andriy] Univ Oklahoma Hlth Sci Ctr, Oklahoma Ctr Geroscience & Hlth Brain Aging, Oklahoma City, OK 73104 USA; [Mukli, Peter; Detwiler, Sam; Owens, Cameron D. D.; …	University of Oklahoma System; University of Oklahoma Health Sciences Center; University of Oklahoma System; University of Oklahoma Health Sciences Center; Semmelweis University; University of Oklahoma System; University of Oklahoma Health Sciences Center; University of Oklahoma System; University of Oklahoma Health Sciences Center; University of Oklahoma System; University of Oklahoma Health Sci…	Yabluchanskiy, A (corresponding author), Univ Oklahoma Hlth Sci Ctr, Oklahoma Ctr Geroscience & Hlth Brain Aging, Oklahoma City, OK 73104 USA.;Yabluchanskiy, A (corresponding author), Univ Oklahoma Hlth Sci Ctr, Dept Neurosurg, Neurodegenerat & Hlth Brain Aging Program, Vasc Cognit Impairment, Oklahoma City, OK 73104 USA.;Yabluchanskiy, A (corresponding author), Univ Oklahoma Hlth Sci Ctr, Peggy …	andriy-yabluchanskiy@ouhsc.edu	Mukli, Peter/HTR-1351-2023; Tarantini, Stefano/JMQ-7733-2023; Pinto, Camila/AAR-6121-2020; Ungvari, Zoltan/GZK-8127-2022	Yabluchanskiy, Andriy/0000-0002-9648-7161; Bonin Pinto, Camila/0000-0003-2820-8703	American Heart Association; National Institute on Aging of National Institutes of Health [AHA834339]; National Institute of Neurological Disorders and Stroke [R01AG075834, RF1AG072295, R01AG055395, R01AG068295, K01AG073614, K01AG073613]; US Department of Veterans Affairs [R01NS100782]; National Cancer Institute [CX000340]; National Institutes of Health [R01CA255840]; Oklahoma Shared Clinical and …	American Heart Association(American Heart Association); National Institute on Aging of National Institutes of Health; National Institute of Neurological Disorders and Stroke(United States Department of Health & Human ServicesNational Institutes of Health (NIH) - USANIH National Institute of Neurological Disorders & Stroke (NINDS)); US Department of Veterans Affairs(US Department of Veterans Affai…	Research reported in this publication was supported by the American Heart Association (AHA834339), the National Institute on Aging of National Institutes of Health (R01AG075834, RF1AG072295, R01AG055395, R01AG068295, K01AG073614, K01AG073613), the National Institute of Neurological Disorders and Stroke (R01NS100782), the US Department of Veterans Affairs (Merit award number CX000340), and the Nat…		80	12	13	2	5	FRONTIERS MEDIA SA	LAUSANNE	AVENUE DU TRIBUNAL FEDERAL 34, LAUSANNE, CH-1015, SWITZERLAND	1663-4365			FRONT AGING NEUROSCI	Front. Aging Neurosci.	NOV 18	2022	14
J	Kang, JW; Luo, WQ; Zhang, CW; Ren, Y; Cao, LP; Wu, J; Li, HJ				Kang, Jingwen; Luo, Wenqiu; Zhang, Cuiwei; Ren, Yi; Cao, Liping; Wu, Jian; Li, Huajie			Positive Association Between Serum Insulin-Like Growth Factor-1 and Cognition in Patients with Cerebral Small Vessel Disease	JOURNAL OF STROKE & CEREBROVASCULAR DISEASES			English	Article						Cerebral small vessel disease; Type 2 diabetic; Insulin resistance; IGF-1; Cognitive impairment	ALZHEIMERS-DISEASE; NITRIC-OXIDE; IGF-I; SURVIVAL; BRAIN; APOPTOSIS; INJURY; RISK; NEUROPROTECTION; PREVALENCE	Cognitive impairment is one of the main complications of cerebral small vessel disease (CSVD). Serum insulin-like growth factor-1 (IGF-1) might serve as a marker for the risk of cognitive decline in patients with CSVD. We investigated the association of IGF-1 with the development of cognitive impairment in patients with CSVD. We included 216 patients with CVSD (mean age, 67.57 +/- 8.53 years; 31.…	[Kang, Jingwen; Luo, Wenqiu; Zhang, Cuiwei; Ren, Yi; Cao, Liping; Wu, Jian; Li, Huajie] Soochow Univ, Affiliated Hosp 3, Peoples Hosp Changzhou 1, Dept Neurol, 185 Juqian St, Changzhou City, Jiangsu, Peoples R China	Soochow University - China	Kang, JW (corresponding author), Soochow Univ, Affiliated Hosp 3, Peoples Hosp Changzhou 1, Dept Neurol, 185 Juqian St, Changzhou City, Jiangsu, Peoples R China.	13585352558@163.com			Changzhou City Application Fundamental Development Project [CJ20180026]	Changzhou City Application Fundamental Development Project	This work was supported by the Changzhou City Application Fundamental Development Project (project number CJ20180026). We especially thank doctors of laboratory department of the first people's Hospital of Changzhou who measured serum IGF-1 level.		60	5	6	1	9	ELSEVIER	AMSTERDAM	RADARWEG 29, 1043 NX AMSTERDAM, NETHERLANDS	1052-3057	1532-8511		J STROKE CEREBROVASC	J. Stroke Cerebrovasc. Dis.	JUL	2021	30	7
J	Xu, YW; Gong, C; Liao, JX; Ge, ZL; Tan, Y; Jiang, Y; Liu, MQ; Zhong, W; Zhang, XX; Dong, N; Shen, XZ				Xu, Yiwen; Gong, Chen; Liao, Jingxian; Ge, Zhonglin; Tan, Yu; Jiang, Yi; Liu, Mengqian; Zhong, Wen; Zhang, Xianxian; Dong, Nan; Shen, Xiaozhu			Absence of fluctuation and inverted circadian rhythm of blood pressure increase the risk of cognitive dysfunction in cerebral small vessel disease patients	BMC NEUROLOGY			English	Article						Blood pressure; Circadian rhythm; Cerebral small vessel disease; Cognitive dysfunction	IMPAIRMENT	Background and purposeCerebral small vessel disease (CSVD) is a common cause of stroke and senile vascular cognitive impairment, imposing a heavy burden on public health care systems worldwide. Hypertension and 24-hour blood pressure variability (BPV), known to be significant risk factors for cognitive dysfunction, have been found to be associated with cognitive function in CSVD patients in previ…	[Xu, Yiwen; Gong, Chen; Liao, Jingxian; Liu, Mengqian; Zhong, Wen; Shen, Xiaozhu] Lianyungang Hosp affiliated Jiangsu Univ, Lianyungang Peoples Hosp 2, Dept Geriatr, Dept Geriatr, Lianyungang 222000, Peoples R China; [Ge, Zhonglin; Tan, Yu] Lianyungang Second Peoples Hosp, Dept Neurol, Lianyungang, Peoples R China; [Jiang, Yi] Bengbu Med Coll, Lianyungang Hosp, Lianyungang Peoples Hosp 2, Bengbu …	Bengbu Medical University; Nantong University	Shen, XZ (corresponding author), Lianyungang Hosp affiliated Jiangsu Univ, Lianyungang Peoples Hosp 2, Dept Geriatr, Dept Geriatr, Lianyungang 222000, Peoples R China.	499062796@qq.com	GONG, CHEN/JDW-5727-2023; Liu, Mengqian/JOZ-6904-2023; Yu, Tan/JXX-5925-2024	xu, yi wen/0000-0002-9113-6397	Science and Technology Project of Lianyungang Health Commission [202024]; Key Research and Development Program (Social Development) of Lianyungang Science and Technology Bureau [SF 2126]; Geriatric Health Program of Jiangsu Provincial Health Commission [LKM2022067]; Jiangsu Provincial Geriatric Health Research Grant Project [LD2021034, LR2021049]; Jiangsu Province six one project [LGY2019062]; Sc…	Science and Technology Project of Lianyungang Health Commission; Key Research and Development Program (Social Development) of Lianyungang Science and Technology Bureau; Geriatric Health Program of Jiangsu Provincial Health Commission; Jiangsu Provincial Geriatric Health Research Grant Project; Jiangsu Province six one project; Scientific research project of Bengbu Medical College; Jiangsu Provinc…	This study was supported by Science and Technology Project of Lianyungang Health Commission (202024), Key Research and Development Program (Social Development) of Lianyungang Science and Technology Bureau (SF 2126), Geriatric Health Program of Jiangsu Provincial Health Commission (LKM2022067), Jiangsu Provincial Geriatric Health Research Grant Project (LD2021034; LR2021049), Jiangsu Province six …		36	7	7	0	2	BMC	LONDON	CAMPUS, 4 CRINAN ST, LONDON N1 9XW, ENGLAND		1471-2377		BMC NEUROL	BMC Neurol.	FEB 15	2023	23	1
J	Clancy, U; Ramirez, J; Chappell, FM; Doubal, FN; Wardlaw, JM; Black, SE				Clancy, Una; Ramirez, Joel; Chappell, Francesca M.; Doubal, Fergus N.; Wardlaw, Joanna M.; Black, Sandra E.			Neuropsychiatric symptoms as a sign of small vessel disease progression in cognitive impairment	CEREBRAL CIRCULATION-COGNITION AND BEHAVIOR			English	Article						Cerebral small vessel disease; White matter hyperintensities; Cognitive dysfunction; Dementia; Neurobehavioral Manifestations; Longitudinal studies	WHITE-MATTER HYPERINTENSITIES; ALZHEIMERS ASSOCIATION WORKGROUPS; DIAGNOSTIC GUIDELINES; SUNNYBROOK DEMENTIA; NATIONAL INSTITUTE; LESION EXPLORER; RECOMMENDATIONS; SEGMENTATION; VOLUMETRICS; APATHY	Background: Neuropsychiatric symptoms associate cross-sectionally with cerebral small vessel disease but it is not clear whether these symptoms could act as early clinical markers of small vessel disease progression. We investigated whether longitudinal change in Neuropsychiatric Inventory (NPI) scores associated with white matter hyperintensity (WMH) progression in a memory clinic population.Mat…	[Clancy, Una; Chappell, Francesca M.; Doubal, Fergus N.; Wardlaw, Joanna M.] Univ Edinburgh, UK Dementia Res Inst, Brain Res Imaging Ctr, Div Neuroimaging Sci,Ctr Clin Brain Sci, Edinburgh, Scotland; [Ramirez, Joel; Black, Sandra E.] Univ Toronto, Sunnybrook Res Inst, Dr Sandra Black Ctr Brain Resilience & Recovery, Hurvitz Brain Sci Res Program,LC Campbell Cognit N, 2075 Bayview Ave,Room A4 21, …	University of Edinburgh; University of Toronto; Sunnybrook Health Science Center; Sunnybrook Research Institute; University of Toronto; Sunnybrook Health Science Center; Sunnybrook Research Institute; University of Toronto; Sunnybrook Health Science Center; Sunnybrook Research Institute	Ramirez, J (corresponding author), Univ Toronto, Sunnybrook Res Inst, Dr Sandra Black Ctr Brain Resilience & Recovery, Hurvitz Brain Sci Res Program,LC Campbell Cognit N, 2075 Bayview Ave,Room A4 21, Toronto, ON M4N 3M5, Canada.	joel.ramirez1@sunnybrook.ca	Wardlaw, Joanna/Y-3456-2019; Clancy, Una/KUD-6773-2024	Ramirez, Joel/0000-0002-5582-1776; Wardlaw, Joanna/0000-0002-9812-6642; Doubal, Fergus/0000-0002-2769-3148	Alzheimer Society of Canada [125740, 13129]; Alzheimer Association (US); Heart amp; Stroke Foundation Canadian Partnership for Stroke Recovery, Hurvitz Brain Sciences Research program at Sunnybrook Research Institute; Linda C. Campbell Foundation; Fondation Leducq Network [16 CVD 05]; Scottish Imaging Network: A Platform for Scientific Excellence (SINAPSE) PECRE Award; Chief Scientist Office of S…	Alzheimer Society of Canada; Alzheimer Association (US)(Alzheimer's Association); Heart amp; Stroke Foundation Canadian Partnership for Stroke Recovery, Hurvitz Brain Sciences Research program at Sunnybrook Research Institute; Linda C. Campbell Foundation; Fondation Leducq Network(Leducq Foundation); Scottish Imaging Network: A Platform for Scientific Excellence (SINAPSE) PECRE Award; Chief Scien…	We would like to thank the funders that supported this work: Canadian Institutes of Health Research (#125740 & #13129) , the Alzheimer Society of Canada and Alzheimer Association (US) , the Heart & Stroke Foundation Canadian Partnership for Stroke Recovery, Hurvitz Brain Sciences Research program at Sunnybrook Research Institute and the Linda C. Campbell Foundation; The Fondation Leducq Network f…		44	4	4	1	2	ELSEVIER	AMSTERDAM	RADARWEG 29, 1043 NX AMSTERDAM, NETHERLANDS	2666-2450			CEREB CIRC-COGN BEHA	Cereb. Circ.-Cogn. Behav.		2022	3
J	Pasi, M; Cordonnier, C				Pasi, Marco; Cordonnier, Charlotte			Clinical Relevance of Cerebral Small Vessel Diseases	STROKE			English	Article						cerebral hemorrhage; cerebral small vessel disease; dementia; magnetic resonance imaging; neuroimaging	ACUTE ISCHEMIC-STROKE; WHITE-MATTER HYPERINTENSITIES; SILENT BRAIN INFARCTS; LONG-TERM PROGNOSIS; AMYLOID ANGIOPATHY; PERIVASCULAR SPACES; LACUNAR STROKE; SUPERFICIAL SIDEROSIS; COGNITIVE IMPAIRMENT; ELDERLY-PEOPLE	y	[Pasi, Marco; Cordonnier, Charlotte] Univ Lille, CHU Lille, Degenerat & Vasc Cognit Disorders, Dept Neurol,Inserm,U1171, Lille, France	Universite de Lille; CHU Lille; Institut National de la Sante et de la Recherche Medicale (Inserm)	Cordonnier, C (corresponding author), Univ Lille, CHU Lille, Degenerat & Vasc Cognit Disorders, Dept Neurol,Inserm,U1171, Lille, France.	charlotte.cordonnier@univ-lille.fr	Cordonnier, Charlotte/O-3258-2017						72	88	99	5	24	LIPPINCOTT WILLIAMS & WILKINS	PHILADELPHIA	TWO COMMERCE SQ, 2001 MARKET ST, PHILADELPHIA, PA 19103 USA	0039-2499	1524-4628		STROKE	Stroke	JAN	2020	51	1
J	Zhang, JL; Liu, NN; Yang, CQ				Zhang, Junling; Liu, Nannuan; Yang, Chaoqun			Effects of rosuvastatin in combination with nimodipine in patients with mild cognitive impairment caused by cerebral small vessel disease	PANMINERVA MEDICA			English	Article						Cognitive dysfunction; Nimodipine; Cerebral small vessel diseases; Mental status and dementia tests	PREVENTION; HEART	BACKGROUND: To investigate the clinical efficiency and safeness of the combination of rosuvastatin and nimodipine in treating mild cognitive impairment of cerebral small vessel disease (CSVD) patients. METHODS: A total of 120 patients with mild cognitive impairment caused by CSVD were divided randomly into two groups: an observation group and a control group, each of which had 60 patients. In the…	[Zhang, Junling] Hanchuan Peoples Hosp Hubei Prov, Dept Internal Med, Hanchuan, Peoples R China; [Liu, Nannuan] Hubei Univ Med, Renmin Hosp, Dept Neurol, Shiyan, Peoples R China; [Yang, Chaoqun] Hanchuan Peoples Hosp Hubei Prov, Dept Neurol, Hanchuan, Peoples R China	Hubei University of Medicine	Yang, CQ (corresponding author), Dept Neurol, 1 Renmin Ave, Hanchuan City 431600, Hubei, Peoples R China.	1902763993@qq.com	Liu, Nana/M-1627-2019						15	10	12	0	8	EDIZIONI MINERVA MEDICA	TURIN	CORSO BRAMANTE 83-85 INT JOURNALS DEPT., 10126 TURIN, ITALY	0031-0808	1827-1898		PANMINERVA MED	Panminerva Medica	DEC	2019	61	4
J	Xiang, L; Zhang, T; Zhang, B; Zhang, C; Hou, SP; Yue, W				Xiang, Lei; Zhang, Tao; Zhang, Biao; Zhang, Chao; Hou, Shuping; Yue, Wei			The associations of increased cerebral small vessel disease with cognitive impairment in neurosyphilis presenting with ischemic stroke	BRAIN AND BEHAVIOR			English	Article						cerebral small vessel disease; cognitive impairment; ischemic stroke; microbleeds; neurosyphilis; white matter hyperintensity	PERIVASCULAR SPACES; RATING-SCALE; DEMENTIA; MICROBLEEDS; SYPHILIS; INFARCTS; CHINA; RISK	Background and Purpose Ischemic stroke is a common clinical feature of neurosyphilis, but its accompanying cognitive decline is often overlooked. The mechanisms of cognitive impairment in neurosyphilis presenting with ischemic stroke are not fully understood. Cerebral small vessel disease (CSVD) was recently shown to predict post-stroke cognitive decline. Therefore, this study aims to validate th…	[Xiang, Lei; Zhang, Chao; Yue, Wei] Tianjin Huanhu Hosp, Dept Neurol, Tianjin Key Lab Cerebrovasc & Neurodegenerat Dis, 6 Jizhao Rd, Tianjin 300350, Peoples R China; [Zhang, Tao] Tianjin Huanhu Hosp, Dept Intens Care Unit, Tianjin, Peoples R China; [Zhang, Biao] Tianjin Huanhu Hosp, Dept Clin Lab, Tianjin, Peoples R China; [Hou, Shuping] Tianjin Med Univ Gen Hosp, Dept Dermatovenereol, 154 Anshan…	Tianjin Medical University	Yue, W (corresponding author), Tianjin Huanhu Hosp, Dept Neurol, Tianjin Key Lab Cerebrovasc & Neurodegenerat Dis, 6 Jizhao Rd, Tianjin 300350, Peoples R China.;Hou, SP (corresponding author), Tianjin Med Univ Gen Hosp, Dept Dermatovenereol, 154 Anshan Rd, Tianjin 300052, Peoples R China.	housp_1978@163.com; hhyuewei2008@163.com		Yue, Wei/0000-0003-1668-7364	National Natural Science Foundation [31770194]; Tianjin Natural Science Foundation [18JCYBJC92500, 19JCZDJC36500]; Science and Technology Project of Tianjin Health Commission [ZC20134]; Science Project of Tianjin Huanhu Hospital for Frontline COVID-19 Healthcare Workers [HHYYKY202005]	National Natural Science Foundation(National Natural Science Foundation of China (NSFC)); Tianjin Natural Science Foundation(Natural Science Foundation of Tianjin); Science and Technology Project of Tianjin Health Commission; Science Project of Tianjin Huanhu Hospital for Frontline COVID-19 Healthcare Workers	This work was supported by National Natural Science Foundation (Grant Number 31770194 to Shuping Hou), Tianjin Natural Science Foundation (Grant Number 18JCYBJC92500 to Shuping Hou; Grant Number 19JCZDJC36500 to Wei Yue), Science and Technology Project of Tianjin Health Commission (Grant Number ZC20134 to Lei Xiang), and Science Project of Tianjin Huanhu Hospital for Frontline COVID-19 Healthcare…		32	5	5	1	15	WILEY	HOBOKEN	111 RIVER ST, HOBOKEN, NJ 07030 USA	2162-3279			BRAIN BEHAV	Brain Behav.	JUN	2021	11	6
J	Xiao, YN; Teng, ZJ; Xu, J; Qi, QQ; Guan, TY; Jiang, X; Chen, HF; Xie, XH; Dong, YH; Lv, PY				Xiao, Yining; Teng, Zhenjie; Xu, Jing; Qi, Qianqian; Guan, Tianyuan; Jiang, Xin; Chen, Huifang; Xie, Xiaohua; Dong, Yanhong; Lv, Peiyuan			Systemic Immune-Inflammation Index is Associated with Cerebral Small Vessel Disease Burden and Cognitive Impairment	NEUROPSYCHIATRIC DISEASE AND TREATMENT			English	Article						systemic immune-inflammation index; inflammation; cognitive impairment; cerebral small vessel disease; total burden	MRI; MARKERS; RISK	Objective: This study sought to explore the associations of the systemic immune-inflammation index (SII) with total cerebral small vessel disease (CSVD) burden and cognitive impairment. Methods: We enrolled 201 patients in the retrospective study with complete clinical and laboratory data. The SII was calculated as platelet count x neutrophil count/lymphocyte count. Cognitive function was evaluat…	[Xiao, Yining; Teng, Zhenjie; Guan, Tianyuan; Lv, Peiyuan] Hebei Med Univ, Dept Neurol, Shijiazhuang, Hebei, Peoples R China; [Xiao, Yining; Teng, Zhenjie; Xu, Jing; Qi, Qianqian; Guan, Tianyuan; Jiang, Xin; Chen, Huifang; Xie, Xiaohua; Dong, Yanhong; Lv, Peiyuan] Hebei Gen Hosp, Dept Neurol, Shijiazhuang, Hebei, Peoples R China; [Xiao, Yining; Teng, Zhenjie; Xu, Jing; Jiang, Xin; Dong, Yanhong; …	Hebei Medical University	Lv, PY (corresponding author), Hebei Med Univ, Dept Neurol, Shijiazhuang, Hebei, Peoples R China.;Lv, PY (corresponding author), Hebei Gen Hosp, Dept Neurol, Shijiazhuang, Hebei, Peoples R China.;Lv, PY (corresponding author), Hebei Prov Key Lab Cerebral Networks & Cognit Dis, Shijiazhuang, Hebei, Peoples R China.	peiyuanlu2@163.com	Xie, Xiaohua/AAW-8365-2020		2022 Hebei Province Government-funded Excellent Talents Project in Clinical Medicine [2022-180-5]; Scientific and Technological Innovation 2030-Major Project Subject of Brain Science and Brain-inspired Research [2021ZD0201807]	2022 Hebei Province Government-funded Excellent Talents Project in Clinical Medicine; Scientific and Technological Innovation 2030-Major Project Subject of Brain Science and Brain-inspired Research	We thank the grants from 2022 Hebei Province Government-funded Excellent Talents Project in Clinical Medicine (Grant No. 2022-180-5) and Scientific and Technological Innovation 2030-Major Project Subject of Brain Science and Brain-inspired Research (Grant No. 2021ZD0201807).		37	8	8	2	10	DOVE MEDICAL PRESS LTD	ALBANY	PO BOX 300-008, ALBANY, AUCKLAND 0752, NEW ZEALAND		1178-2021		NEUROPSYCH DIS TREAT	Neuropsychiatr. Dis. Treat.		2023	19
J	Li, N; Gao, Y; Li, LT; Hu, YD; Ling, L; Jia, N; Chen, YJ; Meng, YN; Jiang, Y				Li, Ning; Gao, Yan; Li, Li-tao; Hu, Ya-dong; Ling, Li; Jia, Nan; Chen, Ya-jing; Meng, Ya-nan; Jiang, Ye			Development and validation of a nomogram predictive model for cognitive impairment in cerebral small vessel disease: a comprehensive retrospective analysis	FRONTIERS IN NEUROLOGY			English	Article						cerebral small vessel disease; cognitive impairment; predictive modeling; LASSO regression; logistic regression; nomogram	APOLIPOPROTEIN A1; PATHOGENESIS; INSIGHTS; RISK; MRI	Background Cerebral small vessel disease (CSVD) is a common neurodegenerative condition in the elderly, closely associated with cognitive impairment. Early identification of individuals with CSVD who are at a higher risk of developing cognitive impairment is crucial for timely intervention and improving patient outcomes.Objective The aim of this study is to construct a predictive model utilizing …	[Li, Ning; Hu, Ya-dong; Ling, Li; Jia, Nan; Chen, Ya-jing; Meng, Ya-nan; Jiang, Ye] Hebei Univ, Affiliated Hosp, Dept Neurol, Baoding, Peoples R China; [Gao, Yan] Wuhan Univ, Dept Neurol, Renmin Hosp, Wuhan, Peoples R China; [Li, Li-tao] Hebei Gen Hosp, Dept Neurol, Shijiazhuang, Peoples R China	Hebei University; Wuhan University	Jiang, Y (corresponding author), Hebei Univ, Affiliated Hosp, Dept Neurol, Baoding, Peoples R China.	13383263807@163.com			Hospital fund of Affiliated Hospital of Hebei University [2022QC43]; Hebei Province Medical Science Research Project [20230200]	Hospital fund of Affiliated Hospital of Hebei University; Hebei Province Medical Science Research Project	The author(s) declare that financial support was received for the research, authorship, and/or publication of this article. This research was supported by the Hospital fund of Affiliated Hospital of Hebei University, Grant/Award Number: 2022QC43 and Hebei Province Medical Science Research Project, Grant/Award Number: 20230200.		27	0	0	1	1	FRONTIERS MEDIA SA	LAUSANNE	AVENUE DU TRIBUNAL FEDERAL 34, LAUSANNE, CH-1015, SWITZERLAND	1664-2295			FRONT NEUROL	Front. Neurol.	JUN 17	2024	15
J	Qiu, XZ; Yao, Q; Hu, C; He, ML; Zhou, TT; Tian, WQ				Qiu, Xizi; Yao, Qiang; Hu, Cheng; He, Menglin; Zhou, Tiantian; Tian, Weiqian			Exploring the Impact of Ginkgo Diterpenoid Lactones on Cognitive Impairment in Cerebrovascular Disease-affected Rats	INDIAN JOURNAL OF PHARMACEUTICAL SCIENCES			English	Article						Cerebral small vessel disease; cognitive impairment; inflammation; oxidative stress; Ginkgo diterpene lactone	SMALL VESSEL DISEASE; BETA-HAIRPIN MIMICS; CEREBRAL-ISCHEMIA; OXIDATIVE STRESS; BILOBA EXTRACT; UP-REGULATION; APOPTOSIS; OCCLUSION; PROTECTS; MODEL	To examine the potential benefits of Ginkgo biloba diterpene glumine injection as a treatment for cerebral small vascular disease, as well as the effects of the injection on oxidative stress and brain inflammation in cerebral small vascular disease model rats, as well as the cognitive function of these animals. 24 male Sprague-Dawley rats were split into three groups randomly; a diterpene glumine…	[Qiu, Xizi; Yao, Qiang; Hu, Cheng; He, Menglin; Zhou, Tiantian; Tian, Weiqian] Nanjing Univ Chinese Med, Affiliated Hosp, Jiangsu Prov Hosp Chinese Med, Dept Anesthesiol, Nanjing 210029, Jiangsu, Peoples R China	Nanjing University of Chinese Medicine	Tian, WQ (corresponding author), Nanjing Univ Chinese Med, Affiliated Hosp, Jiangsu Prov Hosp Chinese Med, Dept Anesthesiol, Nanjing 210029, Jiangsu, Peoples R China.	njucmtwq@163.com							49	0	0	2	2	INDIAN PHARMACEUTICAL ASSOC	MUMBAI	KALINA, SANTA CRUZ EAST, MUMBAI, 00000, INDIA	0250-474X	1998-3743		INDIAN J PHARM SCI	Indian J. Pharm. Sci.	JAN-FEB	2024	86	1
J	Fan, YY; Xu, YC; Shen, M; Guo, HL; Zhang, ZX				Fan, Yangyi; Xu, Yicheng; Shen, Ming; Guo, Huailian; Zhang, Zhaoxu			Total Cerebral Small Vessel Disease Burden on MRI Correlates With Cognitive Impairment in Outpatients With Amnestic Disorders	FRONTIERS IN NEUROLOGY			English	Article						cerebral small vessel disease; brain magnetic resonance imaging; cognitive impairment; white matter hyperintensities; enlarged perivascular spaces; cerebral microbleed; lacune	WHITE-MATTER LESIONS; RISK-FACTORS; ATROPHY; MICROBLEEDS; DEMENTIA; DECLINE; ASSOCIATION	Objectives: The main markers of cerebral small vessel disease (cSVD) on MRI may be entered into a scoring system, with the total score representing the overall burden of cSVD. An association between total cSVD score and cognitive dysfunction has been reported in several cohorts. The present study aimed to investigate this association in outpatients with amnestic disorders.Materials and Methods: O…	[Fan, Yangyi; Shen, Ming; Guo, Huailian; Zhang, Zhaoxu] Peking Univ, Peoples Hosp, Dept Neurol, Beijing, Peoples R China; [Xu, Yicheng] Aerosp Ctr Hosp, Dept Neurol, Beijing, Peoples R China	Peking University	Guo, HL; Zhang, ZX (corresponding author), Peking Univ, Peoples Hosp, Dept Neurol, Beijing, Peoples R China.	guoh@bjmu.edu.cn; zhangzhaoxu33@163.com	Xu, Yicheng/AAB-3858-2022						34	8	8	0	6	FRONTIERS MEDIA SA	LAUSANNE	AVENUE DU TRIBUNAL FEDERAL 34, LAUSANNE, CH-1015, SWITZERLAND	1664-2295			FRONT NEUROL	Front. Neurol.	DEC 2	2021	12
J	Wong, TY; Klein, R; Sharrett, AR; Nieto, FJ; Boland, LL; Couper, DJ; Mosley, TH; Klein, BEK; Hubbard, LD; Szklo, M				Wong, TY; Klein, R; Sharrett, AR; Nieto, FJ; Boland, LL; Couper, DJ; Mosley, TH; Klein, BEK; Hubbard, LD; Szklo, M			Retinal microvascular abnormalities and cognitive impairment in middle-aged persons - The atherosclerosis risk in communities study	STROKE			English	Article						cognitive disorders; dementia, vascular; hypertension; retina; retinal diseases	JAPANESE PROVINCIAL CITY; POPULATION-BASED COHORT; CEREBRAL BLOOD-FLOW; ALZHEIMERS-DISEASE; BRAIN INFARCTION; DEMENTIA; STROKE; PRESSURE; DECLINE; MICROCIRCULATION	Background and Purpose-Cerebral microvascular disease has been hypothesized to contribute to cognitive impairment, but few clinical data are available. Here, we examine the relation of retinal microvascular abnormalities with cognitive function in middle-aged persons free of stroke. Methods-The Atherosclerosis Risk in Communities Study is a population-based study with examinations every 3 years f…	Natl Univ Singapore, Dept Ophthalmol, Singapore 119260, Singapore; Univ Wisconsin, Dept Ophthalmol, Madison, WI USA; Johns Hopkins Univ, Sch Publ Hlth, Dept Epidemiol, Baltimore, MD USA; Natl Univ Singapore, Singapore Natl Eye Ctr, Singapore, Singapore; Natl Univ Singapore, Dept Ophthalmol, Singapore, Singapore; Natl Heart Lung & Blood Inst, NIH, Bethesda, MD USA; Univ Minnesota, Div Epidemiol, M…	National University of Singapore; University of Wisconsin System; University of Wisconsin Madison; Johns Hopkins University; National University of Singapore; Singapore National Eye Center; National University of Singapore; National Institutes of Health (NIH) - USA; NIH National Heart Lung & Blood Institute (NHLBI); University of Minnesota System; University of Minnesota Twin Cities; University o…	Wong, TY (corresponding author), Natl Univ Singapore, Dept Ophthalmol, 10 Kent Ridge Crescent, Singapore 119260, Singapore.		; Wong, Tien Y/AAC-9724-2020	Szklo, Moyses/0000-0001-9433-6266; Wong, Tien Y/0000-0002-8448-1264; Klein, Ronald/0000-0002-4428-6237; Couper, David/0000-0002-4313-9235	NHLBI NIH HHS [N01-HC-55022, N01-HC-55021, N01-HC-55016, N01-HC-55020, N01-HC-55015, N01-HC-55019, N01-HC-55018, N01-HC-35126, N01-HC-35125] Funding Source: Medline	NHLBI NIH HHS(United States Department of Health & Human ServicesNational Institutes of Health (NIH) - USANIH National Heart Lung & Blood Institute (NHLBI))			40	206	213	0	9	LIPPINCOTT WILLIAMS & WILKINS	PHILADELPHIA	530 WALNUT ST, PHILADELPHIA, PA 19106-3621 USA	0039-2499			STROKE	Stroke	JUN	2002	33	6
J	Lv, CL; Yuan, J; Yao, Y; Han, B; Hu, YD				Lv, Cuilan; Yuan, Jun; Yao, Yuan; Han, Bin; Hu, Yida			Risk factors, clinical characteristics and MRI features of cerebral small vessel disease	INTERNATIONAL JOURNAL OF CLINICAL AND EXPERIMENTAL MEDICINE			English	Article						Cerebral small-vessel disease; lacunar infarction; leukoaraiosis	WHITE-MATTER HYPERINTENSITIES; COGNITIVE IMPAIRMENT; ISCHEMIC-STROKE; LEUKOARAIOSIS; PATHOPHYSIOLOGY; PATHOGENESIS; DYSFUNCTION; MECHANISMS; PROFILE; DECLINE	Objective: To investigate the risk factors, clinical characteristics and MRI features associated with cerebral small-vessel disease (CSVD). Methods: Patients diagnosed and hospitalized with CSVD between March 2013 and August 2015 were collected. After screening, 100 males and 56 females were selected. Their ages ranged from 62 to 91 years and the mean was 72.7 +/- 8.1 years. Medical histories wer…	[Lv, Cuilan; Hu, Yida] Chongqing Med Univ, Affiliated Hosp 1, Dept Neurol, Chongqing Key Lab Neurol, Chongqing, Peoples R China; [Lv, Cuilan; Yuan, Jun; Yao, Yuan; Han, Bin] Peoples Hosp Inner Mongolia Autonomous Reg, Dept Internal Med, Chongqing, Inner Mongolia, Peoples R China	Chongqing Medical University	Hu, YD (corresponding author), Chongqing Med Univ, Affiliated Hosp 1, Dept Neurol, Chongqing Key Lab Neurol, Chongqing, Peoples R China.	YidaHu@126.com			National Natural Science Foundation of China [81301109]	National Natural Science Foundation of China(National Natural Science Foundation of China (NSFC))	We thank the Department of Radiology in Inner Mongolia Autonomous Region People's Hospital for the support in terms of magnetic resonance imaging. We thank all of the staff of the Inner Mongolia Autonomous Region People's Hospital Neuropsychology Laboratory for their assistance. This work was supported by grants from the National Natural Science Foundation of China, Contract grant number: 8130110…		36	0	0	0	7	E-CENTURY PUBLISHING CORP	MADISON	40 WHITE OAKS LN, MADISON, WI 53711 USA	1940-5901			INT J CLIN EXP MED	Int. J. Clin. Exp. Med.		2016	9	11
J	Li, PL; Huang, Q; Ban, SY; Qiao, Y; Wu, J; Zhai, Y; Du, XX; Hua, FC; Su, JJ				Li, Panlong; Huang, Qi; Ban, Shiyu; Qiao, Yuan; Wu, Jing; Zhai, Yu; Du, Xiaoxia; Hua, Fengchun; Su, Jingjing			Altered Default Mode Network Is Associated With Cognitive Impairment in CADASIL as Revealed by Multimodal Neuroimaging	FRONTIERS IN NEUROLOGY			English	Article						CADASIL; default mode network; cognitive impairment; MRI; PET	FUNCTIONAL CONNECTIVITY; BRAIN NETWORKS; HIPPOCAMPUS; DISEASE; SYSTEMS	Background and Purpose: Cerebral autosomal dominant arteriopathy with subcortical infarcts and leukoencephalopathy caused by mutations in the NOTCH3 gene is a hereditary cerebral small vessel disease, manifesting with stroke, cognitive impairment, and mood disturbances. Functional or structural changes in the default mode network (DMN), which plays important role in cognitive and mental maintenan…	[Li, Panlong] Zhengzhou Univ Light Ind, Sch Elect & Informat Engn, Zhengzhou, Peoples R China; [Huang, Qi] Fudan Univ, Positron Emiss Tomog PET Ctr, Huashan Hosp, Shanghai, Peoples R China; [Ban, Shiyu; Du, Xiaoxia] East China Normal Univ, Shanghai Key Lab Magnet Resonance, Shanghai, Peoples R China; [Ban, Shiyu; Du, Xiaoxia] East China Normal Univ, Dept Phys, Sch Phys & Mat Sci, Shanghai, People…	Zhengzhou University of Light Industry; Fudan University; East China Normal University; East China Normal University; Shanghai Jiao Tong University; Shanghai University of Traditional Chinese Medicine	Du, XX (corresponding author), East China Normal Univ, Shanghai Key Lab Magnet Resonance, Shanghai, Peoples R China.;Du, XX (corresponding author), East China Normal Univ, Dept Phys, Sch Phys & Mat Sci, Shanghai, Peoples R China.;Su, JJ (corresponding author), Shanghai Jiao Tong Univ, Sch Med, Dept Neurol, Shanghai Peoples Hosp 9, Shanghai, Peoples R China.;Hua, FC (corresponding author), Shangha…	xxdu@phy.ecnu.edu.cn; huafc@hotmail.com; jingjingsu2000@163.com	Du, Xiaoxia/JXL-5877-2024						57	1	1	1	22	FRONTIERS MEDIA SA	LAUSANNE	AVENUE DU TRIBUNAL FEDERAL 34, LAUSANNE, CH-1015, SWITZERLAND	1664-2295			FRONT NEUROL	Front. Neurol.	DEC 6	2021	12
J	Cheng, ZY; Yang, LF; Li, J; Chen, YW; Liang, PC; Wang, YY; Wang, N; Zhang, XY; Gao, Y; Sui, CF; Li, M; Liang, CH; Guo, LF				Cheng, Zhenyu; Yang, Linfeng; Li, Jing; Chen, Yiwen; Liang, Pengcheng; Wang, Yuanyuan; Wang, Na; Zhang, Xinyue; Gao, Yian; Sui, Chaofan; Li, Meng; Liang, Changhu; Guo, Lingfei			Cognitive impairment and amygdala subregion volumes in elderly with cerebral small vessel disease: A large prospective cohort study	NEUROBIOLOGY OF DISEASE			English	Article						Amygdala; Cerebral small vessel disease; Cognitive impairment; Neuroimaging; Automatic segmentation		Although the amygdala is associated with cognitive impairment resulting from cerebral small vessel disease, the relationship between alterations in amygdala structure and cerebral small vessel disease (CSVD) remains controversial. Given that the amygdala comprises several subregions, detecting subtle regional changes through total amygdala volume measurement is challenging. This study aimed to id…	[Cheng, Zhenyu; Wang, Yuanyuan] Binzhou Med Univ, Sch Med Imaging, Yantai, Shandong, Peoples R China; [Cheng, Zhenyu; Chen, Yiwen; Liang, Pengcheng; Wang, Na; Zhang, Xinyue; Gao, Yian; Sui, Chaofan; Liang, Changhu; Guo, Lingfei] Shandong First Med Universty, Shandong Prov Hosp, Key Lab Endocrine Glucose & Lipids Metab & Brain A, Minist Educ,Dept Radiol, Jinan, Shandong, Peoples R China; [Yang, Li…	Binzhou Medical University; Shandong First Medical University & Shandong Academy of Medical Sciences; Shandong First Medical University & Shandong Academy of Medical Sciences; Friedrich Schiller University of Jena; Tsinghua University	Liang, CH; Guo, LF (corresponding author), Shandong First Med Universty, Shandong Prov Hosp, Key Lab Endocrine Glucose & Lipids Metab & Brain A, Minist Educ,Dept Radiol, Jinan, Shandong, Peoples R China.;Li, M (corresponding author), Jena Univ Hosp, Dept Psychiat & Psychotherapy, Jena, Germany.	Meng.Li@med.uni-jena.de; tigerlch@163.com; glfsci@163.com	cheng, zhenyu/IXN-7048-2023; liang, pengcheng/HCH-4331-2022; Zhang, Xinyue/KRQ-2093-2024		National Natural Science Foundation of China [82272072]; Natural Science Foundation of Shandong Province [ZR2020MH288]; Technology Development Plan of Jinan [202328066]; Medical and Health Science and Technology Development Project of Shandong Province [202309010557, 202309010560]; Funding for Study Abroad Program by Shandong Province [201803059]; Shandong Province Medical System Employee Science…	National Natural Science Foundation of China(National Natural Science Foundation of China (NSFC)); Natural Science Foundation of Shandong Province(Natural Science Foundation of Shandong Province); Technology Development Plan of Jinan; Medical and Health Science and Technology Development Project of Shandong Province; Funding for Study Abroad Program by Shandong Province; Shandong Province Medical…	This study was supported by grants from the National Natural Science Foundation of China (82272072) , the Natural Science Foundation of Shandong Province (ZR2020MH288) , the Technology Development Plan of Jinan (202328066) , the Medical and Health Science and Technology Development Project of Shandong Province (202309010557, 202309010560) , the Shandong Province Medical System Employee Science an…		35	0	0	1	1	ACADEMIC PRESS INC ELSEVIER SCIENCE	SAN DIEGO	525 B ST, STE 1900, SAN DIEGO, CA 92101-4495 USA	0969-9961	1095-953X		NEUROBIOL DIS	Neurobiol. Dis.	NOV	2024	202
J	Sierra, C				Sierra, C.			Cerebral small vessel disease, cognitive impairment and vascular dementia	PANMINERVA MEDICA			English	Article						Cerebral small vessel diseases; Mild cognitive impairment; Vascular dementia	WHITE-MATTER LESIONS; BLOOD-PRESSURE; RISK-FACTORS; DOUBLE-BLIND; INDEPENDENT PREDICTOR; ARTERIAL STIFFNESS; AMYLOID ANGIOPATHY; OLDER PATIENTS; STROKE RISK; HYPERTENSION	In recent years, accumulating evidence has suggested that vascular risk factors (especially hypertension, and also diabetes, high level of cholesterol and smoking) contribute to Alzheimer disease. Vascular dementia had been traditionally considered secondary to stroke and vascular disease. However it appears that there is a continuous spectrum of disease, composed of a gradient of features of bot…	Univ Barcelona, Hosp Clin Barcelona, Dept Internal Med,IDIBAPS, Hypertens & Vasc Risk Unit,Inst Med & Dermatol, E-08036 Barcelona, Spain	University of Barcelona; Hospital Clinic de Barcelona; IDIBAPS	Sierra, C (corresponding author), Univ Barcelona, Hosp Clin Barcelona, Dept Internal Med,IDIBAPS, Hypertens & Vasc Risk Unit,Inst Med & Dermatol, Villarroel 170, E-08036 Barcelona, Spain.	csierra@clinic.ub.es	Sierra, Cristina/IAQ-5386-2023	Sierra, Cristina/0000-0002-6870-4886					65	26	32	0	25	EDIZIONI MINERVA MEDICA	TURIN	CORSO BRAMANTE 83-85 INT JOURNALS DEPT., 10126 TURIN, ITALY	0031-0808	1827-1898		PANMINERVA MED	Panminerva Medica	SEP	2012	54	3
J	Arola, A; Laakso, HM; Heinonen, H; Pitkänen, J; Ahlström, M; Lempiäinen, J; Paajanen, T; Virkkala, J; Koikkalainen, J; Lötjönen, J; Korvenoja, A; Melkas, S; Jokinen, H				Arola, Anne; Laakso, Hanna M.; Heinonen, Heidi; Pitkanen, Johanna; Ahlstrom, Matti; Lempiainen, Juha; Paajanen, Teemu; Virkkala, Jussi; Koikkalainen, Juha; Lotjonen, Jyrki; Korvenoja, Antti; Melkas, Susanna; Jokinen, Hanna			Subjective vs informant-reported cognitive complaints have differential clinical significance in covert cerebral small vessel disease	CEREBRAL CIRCULATION - COGNITION AND BEHAVIOR			English	Article						Cerebral small vessel disease; White matter hyperintensities; Mild cognitive impairment; Cognition; Awareness of cognitive impairment; Subjective cognitive complaints	NEUROPSYCHIATRIC SYMPTOMS; INSTRUMENTAL ACTIVITIES; MEMORY COMPLAINTS; DEMENTIA; IMPAIRMENT; STROKE; ADULTS	Objective: Subjective cognitive complaints are common in patients with cerebral small vessel disease (cSVD), yet their relationship with informant evaluations, objective cognitive functions and severity of brain changes are poorly understood. We studied the associations of subjective and informant reports with findings from comprehensive neuropsychological assessment and brain MRI.Method: In the …	[Arola, Anne; Laakso, Hanna M.; Heinonen, Heidi; Jokinen, Hanna] Helsinki Univ Hosp, Div Neuropsychol, HUS Neuroctr, Helsinki, Finland; [Arola, Anne; Laakso, Hanna M.; Heinonen, Heidi; Pitkanen, Johanna; Ahlstrom, Matti; Lempiainen, Juha; Korvenoja, Antti; Melkas, Susanna; Jokinen, Hanna] Univ Helsinki, Helsinki, Finland; [Arola, Anne; Laakso, Hanna M.; Jokinen, Hanna] Univ Helsinki, Fac Med, Dep…	University of Helsinki; Helsinki University Central Hospital; University of Helsinki; University of Helsinki; University of Helsinki; Helsinki University Central Hospital; Finnish Institute of Occupational Health; University of Helsinki; University of Helsinki; Helsinki University Central Hospital; University of Eastern Finland; Aalto University; University of Helsinki; Helsinki University Centra…	Arola, A (corresponding author), Univ Helsinki, Fac Med, Dept Psychol & Logoped, Helsinki, Finland.	anne.arola@helsinki.fi	Jokinen, Hanna/AAG-5863-2019; Korvenoja, Antti/C-2292-2009	Korvenoja, Antti/0000-0003-4348-0449; Pitkanen, Johanna/0000-0002-9495-7692; Arola, Anne/0000-0002-5402-787X; Jokinen, Hanna/0000-0001-7889-1120; Melkas, Susanna/0000-0003-0564-9637	Helsinki and Uusimaa Hospital District, University of Helsinki; Academy of Finland; Paivikki and Sakari Sohlberg Foundation, Finland	Helsinki and Uusimaa Hospital District, University of Helsinki; Academy of Finland(Research Council of Finland); Paivikki and Sakari Sohlberg Foundation, Finland	This work was supported by the Helsinki and Uusimaa Hospital District, University of Helsinki, Academy of Finland, and Paivikki and Sakari Sohlberg Foundation, Finland.		41	5	5	0	1	ELSEVIER	AMSTERDAM	RADARWEG 29, 1043 NX AMSTERDAM, NETHERLANDS	2666-2450			CEREB CIRC-COGN BEHA	Cereb. Circ.-Cogn. Behav.		2023	5
J	Matic, TB; Toncev, G; Gavrilovic, A; Aleksic, D				Matic, Tatjana Boskovic; Toncev, Gordana; Gavrilovic, Aleksandar; Aleksic, Dejan			Suffering from cerebral small vessel disease with and without metabolic syndrome	OPEN MEDICINE			English	Article						cerebral small vessel disease; cognitive impairment; depression; metabolic syndrome	QUALITY-OF-LIFE; COGNITIVE IMPAIRMENT; RISK-FACTORS; DEPRESSION; DEMENTIA; ASSOCIATIONS; STROKE	Background: Cerebral small vessel disease (CSVD) and metabolic syndrome were separately associated with cognitive impairment and depression. However, whether metabolic syndrome adds to cognitive impairment and depression in patients who already have CSVD remained unanswered. Objective: The aim of our study was to investigate the association of metabolic syndrome with cognitive impairment and depr…	[Matic, Tatjana Boskovic] Clin Ctr Kragujevac, Clin Neurol, Zmaj Jovina 30, Kragujevac 34000, Serbia; [Toncev, Gordana; Gavrilovic, Aleksandar; Aleksic, Dejan] Univ Kragujevac, Fac Med Sci, Kragujevac, Serbia; [Toncev, Gordana; Gavrilovic, Aleksandar; Aleksic, Dejan] Univ Kragujevac, Clin Ctr, Kragujevac, Serbia	University of Kragujevac; University of Kragujevac	Matic, TB (corresponding author), Clin Ctr Kragujevac, Clin Neurol, Zmaj Jovina 30, Kragujevac 34000, Serbia.	stmatic@ptt.rs	Aleksić, Dejan/JGD-1786-2023						23	4	4	0	3	DE GRUYTER POLAND SP Z O O	WARSAW	BOGUMILA ZUGA 32A STR, 01-811 WARSAW, MAZOVIA, POLAND	2391-5463			OPEN MED-WARSAW	Open Med.		2019	14	1
J	Jiang, TT; Zhou, Y; Zhang, DM; Cao, ZY; Bian, LF; Ni, Y; Zhu, XY				Jiang, Tiantian; Zhou, Yong; Zhang, Dongmei; Cao, Zhiyong; Bian, Laifang; Ni, Yi; Zhu, Xiangyang			Association of Serum Interleukin-34 and Insulin Resistance with Cognitive Impairment in Patients with Cerebral Small Vessel Disease	CURRENT NEUROVASCULAR RESEARCH			English	Article						Insulin resistance; triglyceride-glucose index; cerebral small vessel disease; interleukin-34; cognitive dysfunction; endothelial dysfunction; inflammatory response	CSF-1 RECEPTOR; IL-34; NEURODEGENERATION	Objective: Insulin resistance (IR) is a key pathological process during the development of cerebral small vessel disease (CSVD) and vascular cognitive impairment (VCI). The triglyc-eride-glucose index (TyG index) is considered a novel marker of insulin resistance and can repre-sent peripheral tissue insulin sensitivity. Interleukin-34 (IL-34) is a cytokine of the short-chain heli-cal hematopoieti…	[Jiang, Tiantian; Zhou, Yong; Cao, Zhiyong; Bian, Laifang; Ni, Yi; Zhu, Xiangyang] Nantong Univ, Dept Neurol, Affiliated Hosp 2, Nantong, Peoples R China; [Zhang, Dongmei] Nantong Univ, Med Res Ctr, Affiliated Hosp 2, Nantong, Peoples R China	Nantong University; Nantong University	Zhu, XY (corresponding author), Nantong Univ, Dept Neurol, Affiliated Hosp 2, Nantong, Peoples R China.	zhuxxyy_006@163.com	zhu, y/IVU-7833-2023	Ni, Yi/0000-0001-6086-5282; zhu, xiangyang/0000-0002-3932-4606; Cao, Zhiyong/0000-0001-5001-3828	Postgraduate Research AMP; Practice Innovation Program of Jiangsu Province [SJCX20_1161]; Scientific Research Project of Health Commission of Jiangsu Province [H2019057]; Natural Science Foundation of Jiangsu Province [BK20211108]	Postgraduate Research AMP; Practice Innovation Program of Jiangsu Province; Scientific Research Project of Health Commission of Jiangsu Province; Natural Science Foundation of Jiangsu Province(Natural Science Foundation of Jiangsu Province)	This work was supported by Postgraduate Research & Practice Innovation Program of Jiangsu Province (SJCX20_1161), the Scientific Research Project of Health Commission of Jiangsu Province (H2019057) and Natural Science Foundation of Jiangsu Province (BK20211108).		34	3	4	0	9	BENTHAM SCIENCE PUBL LTD	SHARJAH	EXECUTIVE STE Y-2, PO BOX 7917, SAIF ZONE, 1200 BR SHARJAH, U ARAB EMIRATES	1567-2026	1875-5739		CURR NEUROVASC RES	Curr. Neurovasc. Res.		2021	18	4
J	Salvadori, E; Brambilla, M; Maestri, G; Nicotra, A; Cova, I; Pomati, S; Pantoni, L				Salvadori, Emilia; Brambilla, Michela; Maestri, Giorgia; Nicotra, Alessia; Cova, Ilaria; Pomati, Simone; Pantoni, Leonardo			The clinical profile of cerebral small vessel disease: Toward an evidence-based identification of cognitive markers	ALZHEIMERS & DEMENTIA			English	Article						cerebral small vessel disease; cerebrovascular disease; clinical profile; cognitive impairment; cognitive tests; dementia; differential diagnosis; meta-analysis; neuropsychological assessment	SUBCORTICAL VASCULAR DEMENTIA; AUTOSOMAL-DOMINANT ARTERIOPATHY; FRONTAL ASSESSMENT BATTERY; EXECUTIVE TEST BMET; DEEP WHITE-MATTER; ALZHEIMERS-DISEASE; BRIEF MEMORY; FRONTOTEMPORAL DEMENTIA; PERSEVERATIVE BEHAVIOR; IMAGING CHANGES	There is no consensus on which test is more suited to outline the cognitive deficits of cerebral small vessel disease (cSVD) patients. We explored the ability of eight cognitive tests, selected in a previous systematic review as the most commonly used in this population, to differentiate among cSVD patients, controls, and other dementing conditions performing a meta-analysis of 86 studies. We fou…	[Salvadori, Emilia] Univ Florence, NEUROFARBA Dept, Florence, Italy; [Brambilla, Michela; Maestri, Giorgia; Nicotra, Alessia; Cova, Ilaria; Pomati, Simone] Luigi Sacco Univ Hosp, Neurol Unit, Milan, Italy; [Pantoni, Leonardo] Univ Milan, Luigi Sacco Dept Biomed & Clin Sci, Via Giovanni Battista Grassi 74, I-20157 Milan, Italy; [Pantoni, Leonardo] Univ Milan, Luigi Sacco Dept Biomed & Clin Sci, St…	University of Florence; University of Milan; Luigi Sacco Hospital; University of Milan; Luigi Sacco Hospital; University of Milan; Luigi Sacco Hospital	Pantoni, L (corresponding author), Univ Milan, Luigi Sacco Dept Biomed & Clin Sci, Via Giovanni Battista Grassi 74, I-20157 Milan, Italy.;Salvadori, E (corresponding author), Univ Florence, Neurosci Sect, NEUROFARBA Dept, Viale Gaetano Pieraccini 6, I-50139 Florence, Italy.	emilia.salvadori@unifi.it; leonardo.pantoni@unimi.it	Cova, Ilaria/K-9454-2016; Pomati, Simone/AAP-5414-2021; Brambilla, Michela/HGE-7298-2022; Salvadori, Emilia/B-1115-2013	Pomati, Simone/0000-0001-8930-6361; Salvadori, Emilia/0000-0003-0404-0053	Italian Ministry of Health; Luigi Sacco University Hospital	Italian Ministry of Health(Ministry of Health, Italy); Luigi Sacco University Hospital	Italian Ministry of Health; Luigi Sacco University Hospital		108	11	11	0	9	WILEY	HOBOKEN	111 RIVER ST, HOBOKEN 07030-5774, NJ USA	1552-5260	1552-5279		ALZHEIMERS DEMENT	Alzheimers. Dement.	JAN	2023	19	1
J	Wu, HJ; Xu, LY; Zheng, XYP; Gu, CH; Zhou, XY; Sun, Y; Li, XM				Wu, Huijuan; Xu, Liaoyang; Zheng, Xingyongpei; Gu, Caihong; Zhou, Xinyu; Sun, Yong; Li, Xiaomin			Association of pulsatility index with total burden of cerebral small vessel disease and cognitive impairment	BRAIN AND BEHAVIOR			English	Article						cerebral small vessel disease; cognitive impairment; pulsatility index; total burden	TRANSCRANIAL DOPPLER ULTRASOUND; ARTERIAL STIFFNESS; CEREBROVASCULAR HEMODYNAMICS; PERIVASCULAR SPACES; ALZHEIMERS-DISEASE; VASCULAR DEMENTIA; BRAIN; MRI; AGE; DYSFUNCTION	Objective: This study investigated the correlation between the pulsatility index (PI) of the middle cerebral artery with the total burden of cerebral small vessel disease and cognitive impairment. Method: Information on patients hospitalized in the Department of Neurology was collected retrospectively. These patients had complete clinical and laboratory data. The middle cerebral artery PI was mea…	[Wu, Huijuan] Jinzhou Med Univ, Dept Neurol, Jinzhou, Peoples R China; [Zhou, Xinyu] Nanjing Med Univ, Lianyungang Clin Coll, Peoples Hosp Lianyungang City 1, Dept Neurol, 182 Tongguan North Rd, Lianyungang 222000, Jiangsu, Peoples R China; [Zhou, Xinyu] Nanjing Med Univ, Affiliated Hosp 1, Dept Neurol, Kangda Coll, Lianyungang, Peoples R China; [Xu, Liaoyang; Zheng, Xingyongpei; Zhou, Xinyu] Xuz…	Jinzhou Medical University; Nanjing Medical University; Nanjing Medical University; Xuzhou Medical University; Nanjing Medical University; Xuzhou Medical University; Nanjing Medical University; Xuzhou Medical University	Zhou, XY (corresponding author), Nanjing Med Univ, Lianyungang Clin Coll, Peoples Hosp Lianyungang City 1, Dept Neurol, 182 Tongguan North Rd, Lianyungang 222000, Jiangsu, Peoples R China.;Li, XM (corresponding author), Nanjing Med Univ, Peoples Hosp Lianyungang 1, Lianyungang Clin Coll, Dept Emergency Med, 182 Tongguan North Rd, Lianyungang 222000, Jiangsu, Peoples R China.;Sun, Y (corresponding…	lygzhouxy@126.com; lygsuny@163.com; lyglxm1@163.com	Xu, Liaoyang/JCE-3105-2023; Zhou, Xinyu/IXD-7204-2023		Jiangsu Province Elderly Health Research Fund Project; Department of Neurology of The First People's Hospital of Lianyungang (Jiangsu, China)	Jiangsu Province Elderly Health Research Fund Project; Department of Neurology of The First People's Hospital of Lianyungang (Jiangsu, China)	We sincerely thank the Department of Neurology of The First People's Hospital of Lianyungang (Jiangsu, China) for their support.		41	0	0	7	7	WILEY	HOBOKEN	111 RIVER ST, HOBOKEN, NJ 07030 USA	2162-3279			BRAIN BEHAV	Brain Behav.	MAY	2024	14	5
J	Chen, L; Song, JR; Cheng, RT; Wang, KC; Liu, XS; He, M; Luo, TY				Chen, Li; Song, Jiarui; Cheng, Runtian; Wang, Kangcheng; Liu, Xiaoshuang; He, Miao; Luo, Tianyou			Cortical Thinning in the Medial Temporal Lobe and Precuneus Is Related to Cognitive Deficits in Patients With Subcortical Ischemic Vascular Disease	FRONTIERS IN AGING NEUROSCIENCE			English	Article						cognition; cerebral small vessel disease; cortical thickness; magnetic resonance imaging; memory		Subcortical ischemic vascular disease (SIVD) is a major cause of vascular cognitive impairment (CI) and features extensive atrophy in the cerebral cortex. We aimed to test the hypothesis that cognitive deficits in SIVD are linked to decreased cortical thickness in specific brain regions, which may constitute neuroimaging biomarkers of CI. Sixty-seven SIVD patients without (SIVD-NC, n = 35) and wi…	[Chen, Li; Song, Jiarui; He, Miao] North Sichuan Med Coll, Affiliated Hosp, Dept Radiol, Nanchong, Peoples R China; [Cheng, Runtian; Liu, Xiaoshuang; Luo, Tianyou] Chongqing Med Univ, Affiliated Hosp 1, Dept Radiol, Chongqing, Peoples R China; [Wang, Kangcheng] Shandong Normal Univ, Sch Psychol, Jinan, Peoples R China	North Sichuan Medical University; Chongqing Medical University; Shandong Normal University	Chen, L (corresponding author), North Sichuan Med Coll, Affiliated Hosp, Dept Radiol, Nanchong, Peoples R China.;Luo, TY (corresponding author), Chongqing Med Univ, Affiliated Hosp 1, Dept Radiol, Chongqing, Peoples R China.	chenliidea@sina.com; ltychy@sina.com	chen, yuying/JNS-9778-2023; Wang, Kangcheng/IXD-8213-2023	Wang, Kangcheng/0000-0002-3025-8294	National Natural Science Foundation of China [81671666]; Sichuan Science and Technology Program [2019YJ0380]; Key project Sichuan Provincial Department of Education [18ZA0211]; Nanchong Science and Technology Program [NSMC20170433]	National Natural Science Foundation of China(National Natural Science Foundation of China (NSFC)); Sichuan Science and Technology Program; Key project Sichuan Provincial Department of Education; Nanchong Science and Technology Program	This study was supported by the National Natural Science Foundation of China (81671666), the Sichuan Science and Technology Program (2019YJ0380), the Key project Sichuan Provincial Department of Education (18ZA0211), and the Nanchong Science and Technology Program (NSMC20170433).		49	13	16	0	7	FRONTIERS MEDIA SA	LAUSANNE	AVENUE DU TRIBUNAL FEDERAL 34, LAUSANNE, CH-1015, SWITZERLAND	1663-4365			FRONT AGING NEUROSCI	Front. Aging Neurosci.	FEB 17	2021	12
J	Shi, YC; Mao, HX; Miao, WF; Deng, JY; Gao, QQ; Zeng, SY; Ma, L; Han, Y; Ji, W; Li, Y; Xi, GJ; You, YP; Chen, KF; Shao, JF; Mao, XQ; Fang, XM; Wang, F				Shi, Yachen; Mao, Haixia; Miao, Weifeng; Deng, Jingyu; Gao, Qianqian; Zeng, Siyuan; Ma, Lin; Han, Yan; Ji, Wei; Li, Ying; Xi, Guangjun; You, Yiping; Chen, Kefei; Shao, Junfei; Mao, Xuqiang; Fang, Xiangming; Wang, Feng			Potential Association of Neutrophil Extracellular Traps With Cognitive Impairment in Cerebral Small Vessel Disease	JOURNALS OF GERONTOLOGY SERIES A-BIOLOGICAL SCIENCES AND MEDICAL SCIENCES			English	Article						Cerebral small vessel disease; Cognitive impairment; Neutrophil extracellular traps	MAJOR DEPRESSIVE DISORDER; BIOMARKERS; DIAGNOSIS	No acceptable biomarker can facilitate the early identification of cognitive impairment associated with cerebral small vessel disease (CSVD) in the older persons. The neutrophil extracellular traps (NETs) in the inflammation response of circulatory and central systems are essential in destroying the blood-brain barrier. The present study aims to explore the potential associations of plasma NETs w…	[Shi, Yachen; Deng, Jingyu; Xi, Guangjun; You, Yiping; Mao, Xuqiang; Wang, Feng] Nanjing Med Univ, Wuxi Peoples Hosp, Wuxi Med Ctr, Dept Neurol, Wuxi, Jiangsu, Peoples R China; [Shi, Yachen; Miao, Weifeng; Deng, Jingyu; Han, Yan; Xi, Guangjun; Wang, Feng] Nanjing Med Univ, Wuxi Peoples Hosp, Wuxi Med Ctr, Dept Intervent Neurol, Wuxi, Jiangsu, Peoples R China; [Shi, Yachen; Ji, Wei; You, Yiping; C…	Nanjing Medical University; Jiangnan University; Nanjing Medical University; Jiangnan University; Jiangnan University; Nanjing Medical University; Nanjing Medical University; Jiangnan University; Nanjing Medical University; Jiangnan University; Southeast University - China	Wang, F (corresponding author), Nanjing Med Univ, Wuxi Peoples Hosp, Wuxi Med Ctr, Dept Neurol, Wuxi, Jiangsu, Peoples R China.;Wang, F (corresponding author), Nanjing Med Univ, Wuxi Peoples Hosp, Wuxi Med Ctr, Dept Intervent Neurol, Wuxi, Jiangsu, Peoples R China.;Fang, XM (corresponding author), Nanjing Med Univ, Wuxi Peoples Hosp, Wuxi Med Ctr, Dept Radiol, Wuxi, Jiangsu, Peoples R China.	xiangming_fang@njmu.edu.cn; wangfeng717798@163.com	Zenglei, Zhang/AAT-8213-2021	Shi, Yachen/0000-0003-2241-9227	WuXi Municipal Health Commission [Q202222, Q202153]; Jiangsu Province Natural Science Foundation [BK20191143]; National Natural Science Foundation of China [81271629]; Medical Expert Team Program of Wuxi Taihu Talent Plan [2021THRC-TF-YXYXK]; Wuxi Taihu Lake Talent Plan, Supports for Leading Talents in Medical and Health Profession [2020THRC-DJ-SNW]; Top Talent Support Program for young and middl…	WuXi Municipal Health Commission; Jiangsu Province Natural Science Foundation(Natural Science Foundation of Jiangsu Province); National Natural Science Foundation of China(National Natural Science Foundation of China (NSFC)); Medical Expert Team Program of Wuxi Taihu Talent Plan; Wuxi Taihu Lake Talent Plan, Supports for Leading Talents in Medical and Health Profession; Top Talent Support Program…	This study was funded by the WuXi Municipal Health Commission (no. Q202222, no. Q202153), the Jiangsu Province Natural Science Foundation (no. BK20191143), National Natural Science Foundation of China (no. 81271629), the Medical Expert Team Program of Wuxi Taihu Talent Plan 2021 (2021THRC-TF-YXYXK), Wuxi Taihu Lake Talent Plan, Supports for Leading Talents in Medical and Health Profession (2020TH…		49	4	4	0	6	OXFORD UNIV PRESS INC	CARY	JOURNALS DEPT, 2001 EVANS RD, CARY, NC 27513 USA	1079-5006	1758-535X		J GERONTOL A-BIOL	J. Gerontol. Ser. A-Biol. Sci. Med. Sci.	NOV	2023	78	11
J	Zhu, SZ; Wei, XB; Yang, XH; Huang, ZF; Chang, ZH; Xie, F; Yang, Q; Ding, CH; Xiang, W; Yang, HJ; Xia, Y; Feng, HP; Sun, HS; Yenari, MA; Shi, L; Mok, VCT; Wang, Q				Zhu, Shuzhen; Wei, Xiaobo; Yang, Xiaohua; Huang, Zifeng; Chang, Zihan; Xie, Fen; Yang, Qin; Ding, Changhai; Xiang, Wei; Yang, Hongjun; Xia, Ying; Feng, Thong-Ping; Sun, Hong-Shuo; Yenari, Midori A.; Shi, Lin; Mok, Vincent C. T.; Wang, Qing			Plasma Lipoprotein-associated Phospholipase A2 and Superoxide Dismutase are Independent Predicators of Cognitive Impairment in Cerebral Small Vessel Disease Patients: Diagnosis and Assessment	AGING AND DISEASE			English	Article						Lp-PLA2; superoxide dismutase; cerebral small vessel disease; cognition	C-REACTIVE PROTEIN; RISK; INFLAMMATION; A(2); PROTECTION; ALZHEIMERS; DEMENTIA; STROKE	Lipoprotein-associated phospholipase A2 (Lp-PLA2) and superoxide dismutase (SOD) are linked to regulating vascular/neuro-inflammation and stroke. Using a retrospective design, we investigated whether circulating Lp-PLA2 and SOD in cerebral small vessel disease (CSVD) patients were associated with cognitive impairment. Eighty-seven CSVD patients were recruited. Plasma Lp-PLA2 and SOD were determin…	[Zhu, Shuzhen; Wei, Xiaobo; Yang, Xiaohua; Huang, Zifeng; Chang, Zihan; Xie, Fen; Yang, Qin; Wang, Qing] Southern Med Univ, Zhujiang Hosp, Dept Neurol, Guangzhou, Guangdong, Peoples R China; [Ding, Changhai] Southern Med Univ, Zhujiang Hosp, Dept Orthoped, Guangzhou, Guangdong, Peoples R China; [Ding, Changhai] Univ Tasmania, Menzies Inst Med Res, Hobart, Tas, Australia; [Xiang, Wei; Yang, Hongju…	Southern Medical University - China; Southern Medical University - China; University of Tasmania; Menzies Institute for Medical Research; Southern Theater Command General Hospital; Fudan University; University of Toronto; University of Toronto; University of California System; University of California San Francisco; US Department of Veterans Affairs; Veterans Health Administration (VHA); San Fran…	Wang, Q (corresponding author), Southern Med Univ, Zhujiang Hosp, Guangzhou, Guangdong, Peoples R China.;Mok, VCT (corresponding author), Chinese Univ Hong Kong, Prince Wales Hosp, Fac Med, Hong Kong, Peoples R China.	vctmok@cuhk.edu.hk; denniswq@yahoo.com	Yang, Qinfeng/GWZ-7495-2022; Mok, Vincent/N-6421-2015; Shi, Lin/K-5241-2014	Yenari, Midori/0000-0003-3916-8006; Wang, Qing/0000-0002-3882-6540	National Natural Science Foundation of China [81873777]; Science and Technology Program of Guangdong of China [2016A050502019]; Natural Science Foundations of Guangdong of China [2017A030313672, 2014A020212068, 2017A030311010]; Leading Talent in Talents Project Guangdong High-level Personnel of Special Support Program; Scientific Research Foundation of Guangzhou [2014J4100210, 201704030080]	National Natural Science Foundation of China(National Natural Science Foundation of China (NSFC)); Science and Technology Program of Guangdong of China; Natural Science Foundations of Guangdong of China; Leading Talent in Talents Project Guangdong High-level Personnel of Special Support Program; Scientific Research Foundation of Guangzhou	We greatly thank A/Prof. Longjun Wu and Dr. Dale B. Bosco (Department of Neurology, Mayo Clinic) for their comments on the discussion and critical review of the manuscript. This work was supported by the National Natural Science Foundation of China (Grant NO: 81873777), Science and Technology Program of Guangdong of China (Grant NO: 2016A050502019), Natural Science Foundations of Guangdong of Chi…		39	60	63	1	20	INT SOC AGING & DISEASE	FORT WORTH	EDITORIAL OFF, 3400 CAMP BOWIE BLVD, FORT WORTH, TX 76106 USA	2152-5250			AGING DIS	Aging Dis.	AUG	2019	10	4
J	Jokinen, H; Laakso, HM; Arola, A; Paajanen, TI; Virkkala, J; Särkämö, T; Makkonen, T; Kyläheiko, I; Heinonen, H; Pitkänen, J; Korvenoja, A; Melkas, S				Jokinen, Hanna; Laakso, Hanna M.; Arola, Anne; Paajanen, Teemu I.; Virkkala, Jussi; Sarkamo, Teppo; Makkonen, Tommi; Kylaheiko, Iiris; Heinonen, Heidi; Pitkanen, Johanna; Korvenoja, Antti; Melkas, Susanna			Executive functions and processing speed in covert cerebral small vessel disease	EUROPEAN JOURNAL OF NEUROLOGY			English	Article; Early Access						cerebral small vessel disease; cognition disorders; executive function; neuropsychological tests; processing speed	WHITE-MATTER HYPERINTENSITIES; COGNITIVE DECLINE; SEGMENTATION; DEFICITS; LACUNES	Background and purposeExecutive dysfunction and slowed processing speed are central cognitive impairments in cerebral small vessel disease (cSVD). It is unclear whether the subcomponents of executive functions become equally affected and whether computerized tests are more sensitive in detecting early cognitive changes over traditional tests. The associations of specific executive abilities (cogn…	[Jokinen, Hanna; Heinonen, Heidi] Helsinki Univ Hosp, Div Neuropsychol, Neuroctr, Helsinki, Finland; [Jokinen, Hanna; Heinonen, Heidi] Univ Helsinki, Helsinki, Finland; [Jokinen, Hanna; Laakso, Hanna M.; Arola, Anne; Makkonen, Tommi; Kylaheiko, Iiris] Univ Helsinki, Fac Med, Dept Psychol, Helsinki, Finland; [Paajanen, Teemu I.] Finnish Inst Occupat Hlth, Work Abil & Working Careers Unit, Helsinki…	University of Helsinki; Helsinki University Central Hospital; University of Helsinki; University of Helsinki; Finnish Institute of Occupational Health; University of Helsinki; Helsinki University Central Hospital; University of Helsinki; University of Helsinki; Helsinki University Central Hospital; University of Helsinki; Helsinki University Central Hospital	Jokinen, H (corresponding author), Helsinki Univ Hosp, Neuroctr, POB 302, Helsinki 00029, Finland.	hanna.jokinen@helsinki.fi	Jokinen, Hanna/AAG-5863-2019; Korvenoja, Antti/C-2292-2009	Jokinen, Hanna/0000-0001-7889-1120; Kylaheiko, Iiris/0000-0002-2063-8517; Makkonen, Tommi Kristian/0000-0002-3955-5199; Korvenoja, Antti/0000-0003-4348-0449; Pitkanen, Johanna/0000-0002-9495-7692; Melkas, Susanna/0000-0003-0564-9637	Research Council of Finland [347895]; University of Helsinki; Helsinki and Uusimaa Hospital District [TYH2015308, TYH2016207, TYH2020217, TYH2021117, TYH2022313]	Research Council of Finland(Research Council of Finland); University of Helsinki; Helsinki and Uusimaa Hospital District	Research Council of Finland, Grant/Award Number: 347895; University of Helsinki; Helsinki and Uusimaa Hospital District, Grant/Award Number: TYH2015308, TYH2016207, TYH2020217, TYH2021117 and TYH2022313		50	0	0	0	0	WILEY	HOBOKEN	111 RIVER ST, HOBOKEN 07030-5774, NJ USA	1351-5101	1468-1331		EUR J NEUROL	Eur. J. Neurol.	2024 OCT 30	2024
J	Huang, KL; Zhao, TT; Sun, WF; Feng, L; Wang, Q; Feng, J				Huang, Kailing; Zhao, Tingting; Sun, Weifeng; Feng, Li; Wang, Quan; Feng, Jie			Memory deficit in patients with cerebral small vessel disease: evidence from eye tracking technology	CEREBRAL CORTEX			English	Article						cerebral small vessel disease; vascular cognitive impairment; eye tracking; memory; attention	WORKING-MEMORY; ATTENTION	Cerebral small vessel disease is the one of the most prevalent causes of vascular cognitive impairment. We aimed to find objective and process-based indicators related to memory function to assist in the detection of memory impairment in patients with cerebral small vessel disease. Thirty-nine cerebral small vessel disease patients and 22 healthy controls were invited to complete neurological exa…	[Huang, Kailing; Zhao, Tingting; Feng, Li; Feng, Jie] Cent South Univ, Dept Neurol, Xiangya Hosp, 87 Xiangya Rd, Changsha 410008, Hunan, Peoples R China; [Huang, Kailing; Zhao, Tingting; Feng, Li; Feng, Jie] Cent South Univ, Xiangya Hosp, Natl Clin Res Ctr Geriatr Disorders, 87 Xiangya Rd, Changsha 410008, Hunan, Peoples R China; [Sun, Weifeng; Wang, Quan] Chinese Acad Sci, Xian Inst Opt & Precis…	Central South University; Central South University; Chinese Academy of Sciences; Xi'an Institute of Optics & Precision Mechanics, CAS; Chinese Academy of Sciences; Xi'an Institute of Optics & Precision Mechanics, CAS; Chinese Academy of Sciences; University of Chinese Academy of Sciences, CAS	Feng, J (corresponding author), Cent South Univ, Dept Neurol, Xiangya Hosp, 87 Xiangya Rd, Changsha 410008, Hunan, Peoples R China.;Wang, Q (corresponding author), Chinese Acad Sci, Xian Inst Opt & Precis Mech, Key Lab Biomed Spect Xian, 17 Informat Ave,New Ind Pk, Xian 710119, Shaanxi, Peoples R China.;Wang, Q (corresponding author), Chinese Acad Sci, Xian Inst Opt & Precis Mech, Key Lab Spectra…	karen_lee17@163.com; 1678261324@qq.com; sunweifeng21@mails.ucas.edu.cn; fenglihx@163.com; wangquan@opt.ac.cn; 4010009@csu.edu.cn			National Key Research and Development Program of China [2022YFC2503804]; National Natural Science Foundation of China [82271503, 82071461, 82001392]; Basic Frontier Scientific Research Program of the Chinese Academy of Sciences [29 J20-015-III]; Scientific research project of Hunan Provincial Health Commission [202103070702]	National Key Research and Development Program of China(National Key Research & Development Program of China); National Natural Science Foundation of China(National Natural Science Foundation of China (NSFC)); Basic Frontier Scientific Research Program of the Chinese Academy of Sciences; Scientific research project of Hunan Provincial Health Commission	This study was supported by National Key Research and Development Program of China (2022YFC2503804), National Natural Science Foundation of China (82271503; 82071461; 82001392), From 0 to 1 Original Innovation Project of the Basic Frontier Scientific Research Program of the Chinese Academy of Sciences (29 J20-015-III),and Scientific research project of Hunan Provincial Health Commission (20210307…		32	0	0	6	7	OXFORD UNIV PRESS INC	CARY	JOURNALS DEPT, 2001 EVANS RD, CARY, NC 27513 USA	1047-3211	1460-2199		CEREB CORTEX	Cereb. Cortex	APR 1	2024	34	4
J	Geraets, AFJ; Schram, MT; Jansen, JFA; Koster, A; Dagnelie, PC; van Greevenbroek, MMJ; Stehouwer, CDA; Verhey, FRJ; Köhler, S				Geraets, Anouk F. J.; Schram, Miranda T.; Jansen, Jacobus F. A.; Koster, Annemarie; Dagnelie, Pieter C.; van Greevenbroek, Marleen M. J.; Stehouwer, Coen D. A.; Verhey, Frans R. J.; Koehler, Sebastian			The relation of depression with structural brain abnormalities and cognitive functioning: the Maastricht study	PSYCHOLOGICAL MEDICINE			English	Article						Cerebral small vessel disease; cognitive functioning; depression; epidemiology; population-based study	WHITE-MATTER HYPERINTENSITIES; PARTICIPANTS AGED 24-81; LATE-LIFE; NORMATIVE DATA; TISSUE SEGMENTATION; CORTISOL-LEVELS; EARLY-ONSET; MRI; EDUCATION; SYMPTOMS	Background Individuals with depression often experience widespread and persistent cognitive deficits, which might be due to brain atrophy and cerebral small vessel disease (CSVD). We therefore studied the associations between depression, markers of brain atrophy and CSVD, and cognitive functioning. Methods We used cross-sectional data from the population-based Maastricht study (n = 4734; mean age…	[Geraets, Anouk F. J.; Verhey, Frans R. J.; Koehler, Sebastian] Alzheimer Ctr Limburg, Maastricht, Netherlands; [Geraets, Anouk F. J.; Schram, Miranda T.; Verhey, Frans R. J.; Koehler, Sebastian] Dept Psychiat & Neuropsychol, Maastricht, Netherlands; [Geraets, Anouk F. J.; Schram, Miranda T.; Dagnelie, Pieter C.; van Greevenbroek, Marleen M. J.; Stehouwer, Coen D. A.] Dept Internal Med, Maastrich…	Maastricht University; Maastricht University; Maastricht University; Maastricht University; Maastricht University; Maastricht University Medical Centre (MUMC); Maastricht University	Köhler, S (corresponding author), Alzheimer Ctr Limburg, Maastricht, Netherlands.;Köhler, S (corresponding author), Dept Psychiat & Neuropsychol, Maastricht, Netherlands.;Köhler, S (corresponding author), Sch Mental Hlth & Neurosci, Maastricht, Netherlands.		Stehouwer, Coen/AAB-3435-2021; Jansen, Jacobus/C-4098-2009; Koster, Annemarie/E-7438-2010; Geraets, Anouk/ACI-9551-2022; Kohler, Sebastian/B-2398-2009	Geraets, Anouk/0000-0002-2648-4424; Koster, Annemarie/0000-0003-1583-7391; van Greevenbroek, Marleen/0000-0002-2989-1631; Kohler, Sebastian/0000-0002-2398-0609; Stehouwer, Coen/0000-0001-8752-3223	European Regional Development Fund via OP-Zuid; Province of Limburg; Dutch Ministry of Economic Affairs [31O.041]; Stichting De Weijerhorst (Maastricht, the Netherlands); Pearl String Initiative Diabetes (Amsterdam, the Netherlands); CARIM School for Cardiovascular Diseases (Maastricht, the Netherlands); CAPHRI Care and Public Health Research Institute (Maastricht, the Netherlands); NUTRIM School…	European Regional Development Fund via OP-Zuid; Province of Limburg; Dutch Ministry of Economic Affairs(Ministry of Economic Affairs, Netherlands); Stichting De Weijerhorst (Maastricht, the Netherlands)(Netherlands Government); Pearl String Initiative Diabetes (Amsterdam, the Netherlands)(Netherlands Government); CARIM School for Cardiovascular Diseases (Maastricht, the Netherlands); CAPHRI Care …	This study was supported by the European Regional Development Fund via OP-Zuid, the Province of Limburg, the Dutch Ministry of Economic Affairs (grant 31O.041), Stichting De Weijerhorst (Maastricht, the Netherlands), the Pearl String Initiative Diabetes (Amsterdam, the Netherlands), the Cardiovascular Center (CVC, Maastricht, the Netherlands), CARIM School for Cardiovascular Diseases (Maastricht,…		48	15	15	0	6	CAMBRIDGE UNIV PRESS	CAMBRIDGE	EDINBURGH BLDG, SHAFTESBURY RD, CB2 8RU CAMBRIDGE, ENGLAND	0033-2917	1469-8978		PSYCHOL MED	Psychol. Med.	NOV	2022	52	15
J	Xu, ZH; Li, FF; Xing, DX; Song, HY; Chen, JS; Duan, Y; Yang, BQ				Xu, Zhihua; Li, Fangfei; Xing, Dengxiang; Song, Hongyan; Chen, Jingshu; Duan, Yang; Yang, Benqiang			A Novel Imaging Biomarker for Cerebral Small Vessel Disease Associated With Cognitive Impairment: The Deep-Medullary-Veins Score	FRONTIERS IN AGING NEUROSCIENCE			English	Article						deep medullary veins; cerebral small vessel disease; cognitive impairment; aging; total CSVD score CSVD and DMVs		Objective: To explore the biomarkers of cerebral small vessel disease (CSVD) associated with cognitive impairment. Methods: A total of 69 patients with CSVD were enrolled in the study, and baseline clinical and imaging data were reviewed retrospectively. The following neuroimaging biomarkers of CSVD were identified: high-grade white matter hyperintensity (HWMH), cerebral microbleeds (CMB), enlarg…	[Xu, Zhihua] Tongde Hosp Zhejiang Prov, Dept Radiol, Hangzhou, Peoples R China; [Xu, Zhihua; Li, Fangfei; Song, Hongyan; Chen, Jingshu; Duan, Yang] Gen Hosp Northern Theater Command, Ctr Neuroimaging, Dept Radiol, Shenyang, Peoples R China; [Li, Fangfei; Duan, Yang] Dalian Med Univ, Gen Hosp Northern Theater Command Training Base G, Shenyang, Peoples R China; [Xing, Dengxiang] Gen Hosp Northern T…	Dalian Medical University; Jinzhou Medical University; China Medical University	Duan, Y (corresponding author), Gen Hosp Northern Theater Command, Ctr Neuroimaging, Dept Radiol, Shenyang, Peoples R China.;Duan, Y (corresponding author), Dalian Med Univ, Gen Hosp Northern Theater Command Training Base G, Shenyang, Peoples R China.;Duan, Y (corresponding author), Jinzhou Med Univ, Gen Hosp Northern Theater Command Training Base G, Shenyang, Peoples R China.;Duan, Y; Yang, BQ (…	duanyang100@126.com; bqyang888@sina.com	Xu, Zhihua/J-5892-2018	xu, zhihua/0000-0002-3517-2393; Yang, Benqiang/0000-0001-8609-3655	Project of Natural Science Foundation of Liaoning Province [201602768]; Natural Science Foundation of Shenyang [202054044]	Project of Natural Science Foundation of Liaoning Province; Natural Science Foundation of Shenyang	This study was supported by grant 201602768 from the Project of Natural Science Foundation of Liaoning Province, and by grant 202054044 from the Project of Natural Science Foundation of Shenyang.		23	11	15	2	9	FRONTIERS MEDIA SA	LAUSANNE	AVENUE DU TRIBUNAL FEDERAL 34, LAUSANNE, CH-1015, SWITZERLAND	1663-4365			FRONT AGING NEUROSCI	Front. Aging Neurosci.	OCT 25	2021	13
J	Gyanwali, B; Tan, CS; Petr, J; Escobosa, LLT; Vrooman, H; Chen, C; Mutsaerts, HJ; Hilal, S				Gyanwali, B.; Tan, C. S.; Petr, J.; Escobosa, L. L. T.; Vrooman, H.; Chen, C.; Mutsaerts, H. J.; Hilal, S.			Arterial Spin-Labeling Parameters and Their Associations with Risk Factors, Cerebral Small-Vessel Disease, and Etiologic Subtypes of Cognitive Impairment and Dementia	AMERICAN JOURNAL OF NEURORADIOLOGY			English	Article							BLOOD-FLOW; WHITE-MATTER; PERIVASCULAR SPACES; AGE; PERFUSION; MRI; MICROBLEEDS	BACKGROUND AND PURPOSE Cerebral small-vessel disease may alter cerebral blood flow (CBF) leading to brain changes and, hence, cognitive impairment and dementia. CBF and the spatial coefficient of variation can be measured quantitatively by arterial spin-labeling. We aimed to investigate the associations of demographics, vascular risk factors, location, and severity of cerebral small-vessel diseas…	[Gyanwali, B.; Chen, C.; Hilal, S.] Natl Univ Hlth Syst, Memory Aging & Cognit Ctr, Singapore, Singapore; [Tan, C. S.; Escobosa, L. L. T.; Hilal, S.] Natl Univ Singapore, Saw Swee Hock Sch Publ Hlth, Tahir Fdn Bldg,12 Sci Dr 2,10-03T, Singapore 117549, Singapore; Natl Univ Hlth Syst, Singapore, Singapore; [Petr, J.] Helmholtz Zentrum Dresden Rossendorf, Inst Radiopharmaceut Canc Res, Dresden, Ger…	National University of Singapore; National University of Singapore; National University of Singapore; Helmholtz Association; Helmholtz-Zentrum Dresden-Rossendorf (HZDR); Erasmus University Rotterdam; Erasmus MC; National University of Singapore; Vrije Universiteit Amsterdam; VU UNIVERSITY MEDICAL CENTER; Utrecht University; Utrecht University Medical Center	Hilal, S (corresponding author), Natl Univ Singapore, Saw Swee Hock Sch Publ Hlth, Tahir Fdn Bldg,12 Sci Dr 2,10-03T, Singapore 117549, Singapore.	saimahilal@nus.edu.sg	Tan, Chuen/I-6854-2019; Hilal, Saima/D-6028-2016; Mutsaerts, Henk/T-8656-2017; Chen, Christopher/E-7023-2013; Petr, Jan/B-5309-2013	Mutsaerts, Henk/0000-0003-0894-0307; Chen, Christopher/0000-0002-1047-9225; Hilal, Saima/0000-0001-5434-5635; Vrooman, Henri/0000-0002-6586-3750; Petr, Jan/0000-0002-3201-6002; gyanwali, bibek/0000-0001-7812-7018	National Medical Research Council, Singapore [NMRC/CG/NUHS/2010, NMRC/CG/013/2013, NMRC/CIRG/1485/2018, NMRC/CAS-SI/007/2016]; National University of Singapore [R-608-000-257-133]; National University Health System Center Seed Funding Grant [R-608-000-275-511, A-0006310-00-00]; Ministry of Education [A-0006106-00-00]	National Medical Research Council, Singapore(National Medical Research Council, SingaporeUK Research & Innovation (UKRI)Medical Research Council UK (MRC)); National University of Singapore(National University of Singapore); National University Health System Center Seed Funding Grant; Ministry of Education	This work was supported by the National Medical Research Council, Singapore (NMRC/CG/NUHS/2010, NMRC/CG/013/2013, NMRC/CIRG/1485/2018, NMRC/CAS-SI/007/2016), the National University of Singapore start-up grant (R-608-000-257-133), and the National University Health System Center Seed Funding Grant (R-608-000-275-511), Transition Award (A-0006310-00-00) and Ministry of Education, Academic Research…		43	6	6	1	5	AMER SOC NEURORADIOLOGY	DENVILLE	PO BOX 3000, DENVILLE, NJ 07834-9349 USA	0195-6108	1936-959X		AM J NEURORADIOL	Am. J. Neuroradiol.	OCT 1	2022	43	10
J	O'Sullivan, M; Morris, RG; Markus, HS				O'Sullivan, M; Morris, RG; Markus, HS			Brief cognitive assessment for patients with cerebral small vessel disease	JOURNAL OF NEUROLOGY NEUROSURGERY AND PSYCHIATRY			English	Article							WHITE-MATTER LESIONS; VASCULAR DEMENTIA; ALZHEIMERS-DISEASE; CRITERIA; MEMORY	Background: Cerebral small vessel disease is a common cause of cognitive impairment and vascular dementia. The cognitive deficit differs from that in Alzheimer's disease, with greater executive/ attentional dysfunction and relatively intact episodic memory. Objective: To develop brief assessment tools that are better adapted to the neuropsychological profile of cerebral small vessel disease. Meth…	St George Hosp, Sch Med, London SW15, England; Inst Psychiat, Dept Neuropsychol, London SE5, England	City St Georges, University of London	St George Hosp, Sch Med, Div Clin Neurosci, Cranmer Terrace, London SW17 0RE, England.	m.osullivan@sghms.ac.uk	O'Sullivan, Michael/A-1796-2010	O'Sullivan, Michael/0000-0002-2869-4580					30	94	111	0	7	BMJ PUBLISHING GROUP	LONDON	BRITISH MED ASSOC HOUSE, TAVISTOCK SQUARE, LONDON WC1H 9JR, ENGLAND	0022-3050	1468-330X		J NEUROL NEUROSUR PS	J. Neurol. Neurosurg. Psychiatry	AUG	2005	76	8
J	Zhou, AH; Jia, JP				Zhou, Aihong; Jia, Jianping			Different cognitive profiles between mild cognitive impairment due to cerebral small vessel disease and mild cognitive impairment of Alzheimer's disease origin	JOURNAL OF THE INTERNATIONAL NEUROPSYCHOLOGICAL SOCIETY			English	Article						Mild cognitive impairment; Cerebral small vessel disease; Alzheimer's disease; Cognitive profile; Vascular dementia; Leukoaraiosis	EXECUTIVE DYSFUNCTION; NEUROPSYCHOLOGICAL IMPAIRMENT; DEMENTIA; PREDICTORS; DEFICITS; LESIONS; SCALE	Controversy surrounds the differences of the cognitive profile between mild cognitive impairment resulting from cerebral small vessel disease (MCI-SVD) and mild cognitive impairment associated with prodromal Alzheimer's disease (MCI-AD). The aim Of this Study was to explore and compare the cognitive features of MCI-SVD and MCI-AD. MCI-SVD patients (n=56), MCI-AD patients (n=30), and normal contro…	[Zhou, Aihong; Jia, Jianping] Capital Med Univ, Dept Neurol, Xuan Wu Hosp, Neurodegenerat Lab,Minist Educ People Republ Chin, Beijing 100053, Peoples R China	Capital Medical University	Jia, JP (corresponding author), Capital Med Univ, Dept Neurol, Xuan Wu Hosp, Neurodegenerat Lab,Minist Educ People Republ Chin, Beijing 100053, Peoples R China.	jiaxuanwu@126.com		Jia, Jianping/0000-0003-4624-0336	National Natural Science Key Foundation of China [30830045]; National Key Technology R&D Program in the Eleventh Five-year Plan Period [2006BAI021301]; National Basic Research 973 [2006CB500700]; Beijing Natural Science Foundation [7071004]; Academic Human Resources Development in Institutions of Higher Learning Under the Jurisdiction of Beijing Municipality	National Natural Science Key Foundation of China(National Natural Science Foundation of China (NSFC)); National Key Technology R&D Program in the Eleventh Five-year Plan Period(National Key Technology R&D Program); National Basic Research 973(National Basic Research Program of China); Beijing Natural Science Foundation(Beijing Natural Science Foundation); Academic Human Resources Development in I…	We thank Dr. John L. Woodard and Dr. Torn Scovel for their invaluable work in language editing of the manuscript. This work was Supported by the National Natural Science Key Foundation of China (30830045), National Key Technology R&D Program in the Eleventh Five-year Plan Period (2006BAI021301), the National Basic Research 973 Program (2006CB500700), Beijing Natural Science Foundation (7071004), …		42	34	51	1	12	CAMBRIDGE UNIV PRESS	NEW YORK	32 AVENUE OF THE AMERICAS, NEW YORK, NY 10013-2473 USA	1355-6177	1469-7661		J INT NEUROPSYCH SOC	J. Int. Neuropsychol. Soc.	NOV	2009	15	6
J	Zhao, WN; Sun, WQ; Li, SO; Jiao, Y; Wang, ZQ; Wu, TJ; Liu, P; Tan, L; Yin, CH				Zhao, Weina; Sun, Wenqiang; Li, Siou; Jiao, Yang; Wang, Zhenqi; Wu, Tianjiao; Liu, Ping; Tan, Lin; Yin, Changhao			Exosomal miRNA-223-3p as potential biomarkers in patients with cerebral small vessel disease cognitive impairment	ANNALS OF TRANSLATIONAL MEDICINE			English	Article						Cognitive impairment caused by cerebral small vessel disease; exosome; miRNA-223-3p; real-time polymerase chain reaction (RT-PCR)	PARKINSONS; INDIVIDUALS	Background: Cerebrovascular disease is a common clinical illness. Many patients with cerebrovascular disease can be accompanied by cognitive impairment. The exosomal microRNA (miRNA)-223-3p is related to vascular endothelial injury, synaptic function, inflammatory response, and other mechanisms. In this study, we investigated the levels of plasma exosomal miRNA-223-3p in patients with cerebral sm…	[Zhao, Weina; Jiao, Yang; Wang, Zhenqi; Wu, Tianjiao; Liu, Ping; Tan, Lin; Yin, Changhao] Mudanjiang Med Univ, Hongqi Hosp, Dept Neurol, Mudanjiang, Peoples R China; [Zhao, Weina; Yin, Changhao] Heilongjiang Key Lab Ischem Stroke Prevent & Trea, Mudanjiang, Peoples R China; [Zhao, Weina] Guangdong Med Univ, Affiliated Gaozhou Hosp, Dept Neurol, Gaozhou, Peoples R China; [Sun, Wenqiang] Sixth Peop…	Mudanjiang Medical University; Guangdong Medical University; Mudanjiang Medical University	Yin, CH (corresponding author), Mudanjiang Med Univ, Hongqi Hosp, Dept Neurol, Mudanjiang, Peoples R China.	yinchanghao79623@163.com			National Natural Science Foundation of China [81771795]; Foundation of Hongqi [2019HQ-02, 2019HQ-05]; Basic Scientific Research Expenses and Scientific Research Projects of Provincial Colleges and Universities in Heilongjiang Province [2019-KYYWFMY-0029]	National Natural Science Foundation of China(National Natural Science Foundation of China (NSFC)); Foundation of Hongqi; Basic Scientific Research Expenses and Scientific Research Projects of Provincial Colleges and Universities in Heilongjiang Province	This study was supported by the National Natural Science Foundation of China (81771795); the Foundation of Hongqi (2019HQ-02, 2019HQ-05); and the Basic Scientific Research Expenses and Scientific Research Projects of Provincial Colleges and Universities in Heilongjiang Province (2019-KYYWFMY-0029).		36	10	10	0	16	AME PUBL CO	SHATIN	FLAT-RM C 16F, KINGS WING PLAZA 1, NO 3 KWAN ST, SHATIN, HONG KONG 00000, PEOPLES R CHINA	2305-5839	2305-5847		ANN TRANSL MED	ANN. TRANSL. MED.	DEC	2021	9	24
J	Li, T; Ye, MF; Yang, GP; Diao, SS; Zhou, Y; Qin, YR; Ding, DX; Zhu, M; Fang, Q				Li, Tan; Ye, Mengfan; Yang, Guopeng; Diao, Shanshan; Zhou, Yun; Qin, Yiren; Ding, Dongxue; Zhu, Mo; Fang, Qi			Regional white matter hyperintensity volume predicts persistent cognitive impairment in acute lacunar infarct patients	FRONTIERS IN NEUROLOGY			English	Article						regional white matter hyperintensity volume; persistent cognitive impairment; acute lacunar infarct; cerebral small vessel disease; neuropsychology	SMALL-VESSEL DISEASE; VASCULAR RISK-FACTORS; MAGNETIC-RESONANCE; DEMENTIA; STROKE; LESIONS; PERFORMANCES; PATHOGENESIS; PROGRESSION; FEATURES	BackgroundWhite matter hyperintensity (WMH) is often described in acute lacunar stroke (ALS) patients. However, the specific relationship between regional WMH volume and persistent cognitive impairment remains unclear.MethodsWe enrolled patients with ALS who were hospitalized at the First Affiliated Hospital of Soochow University between January 2020 and November 2022. All patients were assessed …	[Li, Tan; Ye, Mengfan; Diao, Shanshan; Zhou, Yun; Qin, Yiren; Ding, Dongxue; Fang, Qi] Soochow Univ, Affiliated Hosp 1, Dept Neurol, Suzhou, Jiangsu, Peoples R China; [Yang, Guopeng] Suzhou Jiasheng Med Instrument Co Ltd, Suzhou, Jiangsu, Peoples R China; [Zhu, Mo] Soochow Univ, Affiliated Hosp 1, Dept Radiol, Suzhou, Jiangsu, Peoples R China	Soochow University - China; Soochow University - China	Ding, DX; Fang, Q (corresponding author), Soochow Univ, Affiliated Hosp 1, Dept Neurol, Suzhou, Jiangsu, Peoples R China.;Zhu, M (corresponding author), Soochow Univ, Affiliated Hosp 1, Dept Radiol, Suzhou, Jiangsu, Peoples R China.	wintersnow1988@126.com; soochowzhumo@163.com; fangqi_008@126.com	Qin, Yiren/AEJ-4970-2022		The author(s) declare financial support was received for the research, authorship, and/or publication of this article. This work was supported by the General Project of the National Natural Science Foundation of China (82071300). [82071300]; General Project of the National Natural Science Foundation of China	The author(s) declare financial support was received for the research, authorship, and/or publication of this article. This work was supported by the General Project of the National Natural Science Foundation of China (82071300).; General Project of the National Natural Science Foundation of China	The authors thank all the participating individuals for their contributions to this study. Further, the authors would like to thank all the centers and their staff members involved in the study.r The author(s) declare financial support was received for the research, authorship, and/or publication of this article. This work was supported by the General Project of the National Natural Science Found…		61	2	2	0	4	FRONTIERS MEDIA SA	LAUSANNE	AVENUE DU TRIBUNAL FEDERAL 34, LAUSANNE, CH-1015, SWITZERLAND	1664-2295			FRONT NEUROL	Front. Neurol.	OCT 10	2023	14
J	Hamilton, OKL; Cox, SR; Ballerini, L; Bastin, ME; Corley, J; Gow, AJ; Maniega, SM; Redmond, P; Hernández, MDV; Wardlaw, JM; Deary, IJ				Hamilton, O. K. L.; Cox, S. R.; Ballerini, L.; Bastin, M. E.; Corley, J.; Gow, A. J.; Maniega, S. Munoz; Redmond, P.; Hernandez, M. del C. Valdes; Wardlaw, J. M.; Deary, I. J.			Associations between total MRI-visible small vessel disease burden and domain-specific cognitive abilities in a community-dwelling older-age cohort	NEUROBIOLOGY OF AGING			English	Article						Cerebral small vessel disease; Cerebrovascular disease; Vascular cognitive impairment; White matter hyperintensities; Cognitive aging; Magnetic resonance imaging	WHITE-MATTER INTEGRITY; ENLARGED PERIVASCULAR SPACES; INFORMATION-PROCESSING SPEED; INTELLIGENCE; CHILDHOOD	Cerebral small vessel disease (SVD) is a leading cause of vascular cognitive impairment, however the precise nature of SVD-related cognitive deficits, and their associations with structural brain changes, remain unclear. We combined computational volumes and visually-rated MRI markers of SVD to quantify total SVD burden, using data from the Lothian Birth Cohort 1936 (n = 540; age: 72.6 +/- 0.7 ye…	[Hamilton, O. K. L.; Ballerini, L.; Bastin, M. E.; Maniega, S. Munoz; Hernandez, M. del C. Valdes; Wardlaw, J. M.] Univ Edinburgh, Ctr Clin Brain Sci, Chancellors Bldg,49 Little France Crescent, Edinburgh EH16 4SB, Midlothian, Scotland; [Hamilton, O. K. L.; Ballerini, L.; Maniega, S. Munoz; Hernandez, M. del C. Valdes; Wardlaw, J. M.] Univ Edinburgh, Dementia Res Inst, Chancellors Bldg,49 Little …	University of Edinburgh; University of Edinburgh; University of Edinburgh; Heriot Watt University; Heriot Watt University	Wardlaw, JM (corresponding author), Univ Edinburgh, Ctr Clin Brain Sci, Chancellors Bldg,49 Little France Crescent, Edinburgh EH16 4SB, Midlothian, Scotland.;Deary, IJ (corresponding author), Univ Edinburgh, Lothian Birth Cohorts, 7 George Sq, Edinburgh EH8 9JZ, Midlothian, Scotland.	joanna.wardlaw@ed.ac.uk; i.deary@ed.ac.uk	BALLERINI, LUCIA/GQP-7330-2022; Wardlaw, Joanna/Y-3456-2019; Cox, Simon/HDN-8568-2022; Hernandez, Maria/AAX-8797-2020; Bastin, Mark/B-9161-2009; Hamilton, Olivia/AAY-7456-2020; Maniega, Susana/I-8730-2014; Gow, Alan/A-6070-2009; Deary, Ian/C-6297-2009	Wardlaw, Joanna/0000-0002-9812-6642; Cox, Simon R./0000-0003-4036-3642; Hamilton, Olivia/0000-0002-5874-0058; Corley, Janie/0000-0002-7551-1871; Gow, Alan/0000-0002-3320-4531; Deary, Ian/0000-0002-1733-263X	Age UK [LBC1936, MR/M01311/1]; Medical Research Council [G1001245/96099]; Medical Research Council (MRC) [G0701120, G1001245, MR/M013111/1, MR/R024065/1]; University of Edinburgh College of Medicine and Veterinary Medicine, Wellcome Trust 4year PhD in Translational Neuroscience at the University of Edinburgh; MRC [MR/M013111/1, MR/R024065/1]; National Institutes of Health (NIH) [R01AG054628]; Dem…	Age UK; Medical Research Council(UK Research & Innovation (UKRI)Medical Research Council UK (MRC)); Medical Research Council (MRC)(UK Research & Innovation (UKRI)Medical Research Council UK (MRC)); University of Edinburgh College of Medicine and Veterinary Medicine, Wellcome Trust 4year PhD in Translational Neuroscience at the University of Edinburgh(Wellcome Trust); MRC(UK Research & Innovation …	The authors thank all participants of the LBC1936 who have contributed, and continue to contribute to the ongoing study. We thank the radiographers, nurses, and Lothian Birth Cohort 1936 re-search team members who collected, entered and checked data used in this manuscript. We also thank Julie Staals and Tom Booth for their constructive comments on earlier versions of the manuscript. The LBC1936 …		43	6	7	0	3	ELSEVIER SCIENCE INC	NEW YORK	STE 800, 230 PARK AVE, NEW YORK, NY 10169 USA	0197-4580	1558-1497		NEUROBIOL AGING	Neurobiol. Aging	SEP	2021	105
J	Li, XT; Yuan, JL; Qin, W; Yang, L; Yang, SN; Li, Y; Hu, WL				Li, Xuanting; Yuan, Junliang; Qin, Wei; Yang, Lei; Yang, Shuna; Li, Yue; Hu, Wenli			Cerebral Microbleeds Are Associated with Impairments in Executive Function and Processing Speed	JOURNAL OF ALZHEIMERS DISEASE			English	Article						Cerebral microbleed; cerebral small vessel disease; cognitive impairment; susceptibility weighted imaging	VASCULAR COGNITIVE IMPAIRMENT; SMALL VESSEL DISEASE; DEMENTIA; DECLINE; LOCATION; IMPACT; LADIS; RISK; AGE	Background: Cerebral microbleed (CMB) is an increasingly important risk factor for cognitive impairment due to population aging. Controversies, however, remain regarding the exact association between CMB and cognitive dysfunction. Objective: We aimed to determine the relationship between CMB burden and cognitive impairment, and also explore the characteristics of cognitive decline in CMB patients…	[Li, Xuanting; Qin, Wei; Yang, Lei; Yang, Shuna; Li, Yue; Hu, Wenli] Capital Med Univ, Beijing Chaoyang Hosp, Dept Neurol, 8 South Gongti Rd, Beijing 100020, Peoples R China; [Yuan, Junliang] Peking Univ, Dept Neurol, Peking Univ Sixth Hosp, Inst Mental Hlth,NHC Key Lab Mental Hlth,Natl Cli, Beijing, Peoples R China	Capital Medical University; Peking University	Hu, WL (corresponding author), Capital Med Univ, Beijing Chaoyang Hosp, Dept Neurol, 8 South Gongti Rd, Beijing 100020, Peoples R China.	wenlihu3366@126.com	YANG, LEI/GQH-4271-2022; liu, yuanyuan/IQS-2755-2023; li, yuanyuan/GZA-4435-2022	Hu, Wenli/0000-0003-4971-9035	National Natural Science Foundation of China [81301016, 81271309]	National Natural Science Foundation of China(National Natural Science Foundation of China (NSFC))	This study was supported by the National Natural Science Foundation of China (81301016 and 81271309).		36	8	8	5	9	IOS PRESS	AMSTERDAM	NIEUWE HEMWEG 6B, 1013 BG AMSTERDAM, NETHERLANDS	1387-2877	1875-8908		J ALZHEIMERS DIS	J. Alzheimers Dis.		2021	81	1
J	Teng, ZJ; Feng, J; Liu, RH; Ji, YF; Xu, J; Jiang, X; Chen, HF; Dong, YH; Meng, N; Xiao, YN; Xie, XH; Lv, PY				Teng, Zhenjie; Feng, Jing; Liu, Ronghui; Ji, Yifan; Xu, Jing; Jiang, Xin; Chen, Huifang; Dong, Yanhong; Meng, Nan; Xiao, Yining; Xie, Xiaohua; Lv, Peiyuan			Cerebral small vessel disease mediates the association between homocysteine and cognitive function	FRONTIERS IN AGING NEUROSCIENCE			English	Article						homocysteine; cerebral small vessel disease; cognitive impairment; white matter hyperintensity; cerebral microbleed; lacune; perivascular space	RISK-FACTORS; PERIVASCULAR SPACES; MRI; DEMENTIA	ObjectiveTo investigate the relations of serum total homocysteine (tHcy) with cerebral small vessel disease (CSVD) and cognitive function and evaluate whether CSVD mediates the effect of serum tHcy on cognitive function. MethodsA total of 1,033 consecutive eligible participants who received serum tHcy, brain magnetic resonance imaging (MRI), and neuropsychological assessment were included in this…	[Teng, Zhenjie; Xiao, Yining; Lv, Peiyuan] Hebei Med Univ, Dept Neurol, Shijiazhuang, Peoples R China; [Teng, Zhenjie; Ji, Yifan; Xu, Jing; Jiang, Xin; Chen, Huifang; Dong, Yanhong; Meng, Nan; Xiao, Yining; Xie, Xiaohua; Lv, Peiyuan] Hebei Gen Hosp, Dept Neurol, Shijiazhuang, Peoples R China; [Feng, Jing] Hebei Gen Hosp, Dept Endocrinol, Shijiazhuang, Peoples R China; [Liu, Ronghui] Hebei Gen Hos…	Hebei Medical University	Lv, PY (corresponding author), Hebei Med Univ, Dept Neurol, Shijiazhuang, Peoples R China.;Lv, PY (corresponding author), Hebei Gen Hosp, Dept Neurol, Shijiazhuang, Peoples R China.	peiyuanlu2@163.com							45	7	8	0	7	FRONTIERS MEDIA SA	LAUSANNE	AVENUE DU TRIBUNAL FEDERAL 34, LAUSANNE, CH-1015, SWITZERLAND	1663-4365			FRONT AGING NEUROSCI	Front. Aging Neurosci.	JUL 15	2022	14
J	Yang, ZY; Lange, F; Xia, YQ; Chertavian, C; Cabolis, K; Sajic, M; Werring, DJ; Tachtsidis, I; Smith, KJ				Yang, Zhiyuan; Lange, Frederic; Xia, Yiqing; Chertavian, Casey; Cabolis, Katerina; Sajic, Marija; Werring, David J.; Tachtsidis, Ilias; Smith, Kenneth J.			Nimodipine Protects Vascular and Cognitive Function in an Animal Model of Cerebral Small Vessel Disease	STROKE			English	Article						calcium channel blockers; cerebrovascular circulation; neurovascular coupling; open field test; rats, inbred SHR; spectroscopy, near-infrared	ANEURYSMAL SUBARACHNOID HEMORRHAGE; BLOOD-PRESSURE; CALCIUM-ANTAGONISTS; DEMENTIA; STROKE; IMPAIRMENT; PATHWAYS; CELLS; RATS	BACKGROUND:Cerebral small vessel disease is a common cause of vascular cognitive impairment and dementia. There is an urgent need for preventative treatments for vascular cognitive impairment and dementia, and reducing vascular dysfunction may provide a therapeutic route. Here, we investigate whether the chronic administration of nimodipine, a central nervous system-selective dihydropyridine calc…	[Yang, Zhiyuan; Xia, Yiqing; Chertavian, Casey; Cabolis, Katerina; Sajic, Marija; Smith, Kenneth J.] UCL, UCL Queen Sq Inst Neurol, Dept Neuroinflammat, London, England; [Lange, Frederic; Tachtsidis, Ilias] UCL, Dept Med Phys & Biomed Engn, London, England; [Werring, David J.] UCL, UCL Queen Sq Inst Neurol, Stroke Res Ctr, Dept Brain Repair & Rehabil, London, England	University of London; University College London; University of London; University College London; University of London; University College London	Yang, ZY; Smith, KJ (corresponding author), UCL Queen Sq Inst Neurol, Dept Neuroinflammat, 1 Wakefield St, London WC1N 1PJ, England.	zhiyuan.yang.19@ucl.ac.uk; f.lange@ucl.ac.uk; yiqing.xia.21@ucl.ac.uk; casey.chertavian.22@ucl.ac.uk; skgtkca@ucl.ac.uk; m.sajic@ucl.ac.uk; i.tachtsidis@ucl.ac.uk; k.smith@ucl.ac.uk	Tachtsidis, Ilias/N-2747-2018; lange, Frédéric/AGR-4501-2022; Werring, David/Q-8435-2019; Smith, Kenneth/I-9197-2014	Tachtsidis, Ilias/0000-0002-8125-0313; Cabolis, Katerina/0000-0002-9932-4923; Smith, Kenneth/0000-0003-4408-7809; Werring, David/0000-0003-2074-1861; Xia, Yiqing/0009-0003-6468-7534	Multiple Sclerosis Society (United Kingdom); International Progressive Multiple Sclerosis Alliance; Fondation Leducq; Stroke Association; British Heart Foundation	Multiple Sclerosis Society (United Kingdom); International Progressive Multiple Sclerosis Alliance; Fondation Leducq(Leducq Foundation); Stroke Association; British Heart Foundation(British Heart Foundation)	The research was supported by funding to Dr Smith from the Multiple Sclerosis Society (United Kingdom), the International Progressive Multiple Sclerosis Alliance, and the Fondation Leducq. Dr Werring has received grant funding from the Stroke Association and British Heart Foundation.		53	1	1	3	3	LIPPINCOTT WILLIAMS & WILKINS	PHILADELPHIA	TWO COMMERCE SQ, 2001 MARKET ST, PHILADELPHIA, PA 19103 USA	0039-2499	1524-4628		STROKE	Stroke	JUL	2024	55	7
J	Pennisi, M; Cantone, M; Cappellani, F; Concerto, C; Ferri, R; Godos, J; Grosso, G; Lanza, G; Rodolico, A; Torrisi, G; Al-Qahtani, WH; Fisicaro, F; Bella, R				Pennisi, Manuela; Cantone, Mariagiovanna; Cappellani, Francesco; Concerto, Carmen; Ferri, Raffaele; Godos, Justyna; Grosso, Giuseppe; Lanza, Giuseppe; Rodolico, Alessandro; Torrisi, Giulia; Al-Qahtani, Wahidah H.; Fisicaro, Francesco; Bella, Rita			Combined Effect of Red Wine and Mocha Pot Coffee in Mild Vascular Cognitive Impairment	EXPERIMENTAL GERONTOLOGY			English	Article						diet; cognitive impairment; depression; cerebral small vessel disease; prevention	MODERATE ALCOHOL-CONSUMPTION; MEDITERRANEAN DIET; CAFFEINE; RISK; RESVERATROL; DEMENTIA; STRESS; SLEEP; METAANALYSIS; PLASTICITY	Objectives: Moderate daily mocha pot coffee intake has been associated with better mood and cognition in patients with mild vascular cognitive impairment (VCI). Similarly, moderate red wine consumption has shown protective effects on cognitive disorders, including Alzheimer's disease and vascular dementia. The aim of this study was to explore the synergistic relation between red wine and coffee i…	[Pennisi, Manuela; Godos, Justyna; Grosso, Giuseppe; Fisicaro, Francesco] Univ Catania, Dept Biomed & Biotechnol Sci, Catania, Italy; [Cantone, Mariagiovanna] Policlin Univ Hosp G Rodolico San Marco, Neurol Unit, Catania, Italy; [Cappellani, Francesco] Policlin Univ Hosp G Rodolico San Marco, Ophthalmol Unit, Catania, Italy; [Concerto, Carmen; Rodolico, Alessandro; Torrisi, Giulia] Univ Catania, …	University of Catania; University of Catania; University of Catania; University of Catania; King Saud University; University of Catania	Lanza, G (corresponding author), Univ Catania, Dept Surg & Med Surg Specialties, Via Santa Sofia 78, I-95123 Catania, Italy.	giuseppe.lanza1@unict.it	Fisicaro, Francesco/AAN-3552-2020; Rodolico, Alessandro/GQQ-5888-2022; Godos, Justyna/AAC-1302-2019; Cantone, Mariagiovanna/C-9392-2017; Lanza, Giuseppe/R-3065-2017; Concerto, Carmen/ABY-0612-2022	Rodolico, Alessandro/0000-0003-2196-0601; Lanza, Giuseppe/0000-0002-5659-662X; Concerto, Carmen/0000-0002-7426-5250	King Saud University, Riyadh, Saudi Arabia	King Saud University, Riyadh, Saudi Arabia(King Saud University)	This work was partially supported by the Distinguished Scientist Fellowship Program (DSFP) 2023 of King Saud University, Riyadh, Saudi Arabia.		93	0	0	3	3	PERGAMON-ELSEVIER SCIENCE LTD	OXFORD	THE BOULEVARD, LANGFORD LANE, KIDLINGTON, OXFORD OX5 1GB, ENGLAND	0531-5565	1873-6815		EXP GERONTOL	Exp. Gerontol.	SEP	2024	194
J	Tang, J; Xiao, WZ; Li, QH; Deng, QQ; Chu, XQ; Chen, Y; Pan, DH; Fu, JH				Tang, Jie; Xiao, Weizhong; Li, Qinghua; Deng, Qiuqiong; Chu, Xinquan; Chen, Yang; Pan, Danhong; Fu, Jianhui			A Cyclooxygenase-2 Inhibitor Reduces Vascular Wall Thickness and Ameliorates Cognitive Impairment in a Cerebral Small Vessel Diseases Rat Model	CURRENT ALZHEIMER RESEARCH			English	Article						Cerebral small vessel disease; cognitive impairment; collagen I; cyclooxygenase-2; fibronectin; hypertension	SPONTANEOUSLY HYPERTENSIVE-RATS; NEOINTIMAL HYPERPLASIA; ISCHEMIC-STROKE; MECHANISMS; EXPRESSION; RISK	Cerebral small vessel disease (CSVD) is a group of diseases that originate from changes in cerebral small vessels and that cause many conditions, such as cognitive impairment. However, there is no effective therapy for these diseases. Recent studies have suggested that inflammation is associated with this disease. Cyclooxygenase-2 (cox-2) is an inflammatory mediator; however, whether a cox-2 inhi…	[Tang, Jie; Deng, Qiuqiong; Fu, Jianhui] Fudan Univ, Huashan Hosp, Dept Neurol, Shanghai 200040, Peoples R China; [Xiao, Weizhong; Li, Qinghua; Chu, Xinquan; Chen, Yang; Pan, Danhong; Fu, Jianhui] Fudan Univ, Pudong Med Ctr, Shanghai Pudong Hosp, Dept Neurol, Shanghai 201399, Peoples R China	Fudan University; Fudan University	Fu, JH (corresponding author), Fudan Univ, Pudong Med Ctr, Shanghai Pudong Hosp, Dept Neurol, Shanghai 201399, Peoples R China.	jianhuifu@126.com			Science and Technology Commission of Shanghai Municipality [14ZR1437300]	Science and Technology Commission of Shanghai Municipality(Science & Technology Commission of Shanghai Municipality (STCSM))	Our research was supported by grants from the Science and Technology Commission of Shanghai Municipality (Grant NO. 14ZR1437300).		36	16	19	0	22	BENTHAM SCIENCE PUBL LTD	SHARJAH	EXECUTIVE STE Y-2, PO BOX 7917, SAIF ZONE, 1200 BR SHARJAH, U ARAB EMIRATES	1567-2050	1875-5828		CURR ALZHEIMER RES	Curr. Alzheimer Res.		2015	12	7
J	Qu, P; Cheng, KL; Gao, Q; Li, Y; Wang, MH				Qu, Peng; Cheng, Kaili; Gao, Qi; Li, Yan; Wang, Minghua			RETRACTED: Application Value of Serum Hcy, TLR4, and CRP in the Diagnosis of Cerebral Small Vessel Disease (Retracted Article)	EVIDENCE-BASED COMPLEMENTARY AND ALTERNATIVE MEDICINE			English	Article; Retracted Publication								Objective. To evaluate the application value of combined detection of serum homocysteine (Hcy), Toll-like receptor 4 (TLR4), and C-reactive protein (CRP) in the diagnosis of cerebral small vessel disease (CSVD). Methods. 90 patients with CSVD admitted to our hospital within the past year were identified as the research subjects, and the patients with cognitive dysfunction were assigned to the exp…	[Qu, Peng; Cheng, Kaili; Gao, Qi; Li, Yan; Wang, Minghua] Harbin Med Univ, Dept Neurol, Affiliated Hosp 5, Harbin, Peoples R China	Harbin Medical University	Wang, MH (corresponding author), Harbin Med Univ, Dept Neurol, Affiliated Hosp 5, Harbin, Peoples R China.	drwmh628@126.com							24	2	2	0	7	HINDAWI LTD	LONDON	ADAM HOUSE, 3RD FLR, 1 FITZROY SQ, LONDON, W1T 5HF, ENGLAND	1741-427X	1741-4288		EVID-BASED COMPL ALT	Evid.-based Complement Altern. Med.	APR 23	2022	2022
J	Cheng, YW; Liao, YC; Chen, CH; Chung, CP; Fann, CSJ; Chang, CC; Lee, YC; Tang, SC				Cheng, Yu-Wen; Liao, Yi-Chu; Chen, Chih-Hao; Chung, Chih-Ping; Fann, Cathy S. J.; Chang, Chien-Ching; Lee, Yi-Chung; Tang, Sung-Chun			Contribution of the APOE Genotype to Cognitive Impairment in Individuals With NOTCH3 Cysteine-Altering Variants	JOURNAL OF THE AMERICAN HEART ASSOCIATION			English	Article						APOE; CADASIL; cerebral small-vessel disease; NOTCH3; vascular cognitive impairment	RISK-FACTORS; CADASIL; LEUKOENCEPHALOPATHY; HYPERINTENSITIES; MUTATIONS; GENETICS	Background Cerebral autosomal dominant arteriopathy with subcortical infarcts and leukoencephalopathy (CADASIL) is the most prevalent monogenic cerebral small-vessel disease. Phenotype variability in CADASIL suggests the possible role of genetic modifiers. We aimed to investigate the contributions of the APOE genotype and Neurogenic locus notch homolog protein 3 (NOTCH3) variant position to cogni…	[Tang, Sung-Chun] Natl Taiwan Univ Hosp, Dept Neurol, 7 Chung Shan South Rd, Taipei 10055, Taiwan; [Lee, Yi-Chung] Taipei Vet Gen Hosp, Dept Neurol, Sect 2, 201 Shih Pai Rd, Taipei 11217, Taiwan; [Cheng, Yu-Wen; Chen, Chih-Hao; Tang, Sung-Chun] Natl Taiwan Univ Hosp, Dept Neurol, Taipei, Taiwan; [Liao, Yi-Chu; Chung, Chih-Ping; Lee, Yi-Chung] Taipei Vet Gen Hosp, Dept Neurol, Taipei, Taiwan; [Lia…	National Taiwan University; National Taiwan University Hospital; Taipei Veterans General Hospital; National Taiwan University; National Taiwan University Hospital; Taipei Veterans General Hospital; National Yang Ming Chiao Tung University; Academia Sinica - Taiwan	Tang, SC (corresponding author), Natl Taiwan Univ Hosp, Dept Neurol, 7 Chung Shan South Rd, Taipei 10055, Taiwan.;Lee, YC (corresponding author), Taipei Vet Gen Hosp, Dept Neurol, Sect 2, 201 Shih Pai Rd, Taipei 11217, Taiwan.	ycli@vghtpe.gov.tw; sctang@ntuh.gov.tw	Chen, Li-Tzong/D-2071-2010; Lee, Yi-Chung/GZK-7162-2022; Chen, Chih-Hao/AAA-7297-2022	Chung, Chih-Ping/0000-0001-9419-9070; Liao, Yi-Chu/0000-0002-9644-2086; Tang, Sung-Chun/0000-0003-3731-5973; Chen, Chih-Hao/0000-0002-1258-8775; Lee, Yi-Chung/0000-0003-0102-164X; Cheng, Yu-Wen/0000-0002-3054-6333	We express our deepest gratitude to all the participants in the study. We also would like to express our thanks to the staff of the National Taiwan University Hospital-Statistical Consulting Unit for statistical consultation. Author contributions: conceptu	We express our deepest gratitude to all the participants in the study. We also would like to express our thanks to the staff of the National Taiwan University Hospital-Statistical Consulting Unit for statistical consultation. Author contributions: conceptu	We express our deepest gratitude to all the participants in the study. We also would like to express our thanks to the staff of the National Taiwan University Hospital-Statistical Consulting Unit for statistical consultation. Author contributions: conceptualization: Drs Lee and Tang; data curation: Drs Cheng, Liao, Chen, Chung, Lee, and Tang; formal analysis: Drs Cheng, Chang, and Fann; investiga…		39	1	1	1	1	WILEY	HOBOKEN	111 RIVER ST, HOBOKEN 07030-5774, NJ USA		2047-9980		J AM HEART ASSOC	J. Am. Heart Assoc.	NOV 21	2023	12	22
J	Zhao, JH; Li, Q; Meng, LF; Wang, F; Li, Q; Yang, FL; Wang, MH; Yu, M; Zhang, J; Li, SM; Ji, SB				Zhao, Jianhua; Li, Qiong; Meng, Lifang; Wang, Fan; Li, Qing; Yang, Fangli; Wang, Minghua; Yu, Miao; Zhang, Jian; Li, Shaomin; Ji, Sibei			Relationship between MMP-9 serum levels and tHcy levels and total imaging load and cognitive dysfunction	JOURNAL OF STROKE & CEREBROVASCULAR DISEASES			English	Article						MMP-9; Cognitive function; Total imaging load; Cerebral small vessel disease	SMALL VESSEL DISEASE; MATRIX METALLOPROTEINASES; MRI	Objectives: To investigate the correlation and predictive value of serum matrix met-alloproteinase-9 (MMP-9) level with cognitive dysfunction and total imaging load in patients with cerebral small vessel disease (CSVD). Methods: A total of 80 patients with CSVD who were admitted to the First Affiliated Hospital of Xinxiang Medical University between April 2019 and April 2020 were enrolled. All su…	[Zhao, Jianhua; Li, Qiong; Wang, Fan; Li, Qing; Yang, Fangli; Wang, Minghua; Yu, Miao; Ji, Sibei] Xinxiang Med Univ, Affiliated Hosp 1, Henan Joint Int Res Lab Neurorestoratol Senile Dem, Henan Key Lab Neurorestoratol, Xinxiang 453100, Henan, Peoples R China; [Meng, Lifang] Kaifeng Pepoples Hosp, Neurol, Kaifeng 475000, Henan, Peoples R China; [Zhang, Jian] Xinxiang Med Univ, Affiliated Hosp 1, I…	Xinxiang Medical University; Xinxiang Medical University; Harvard University; Brigham & Women's Hospital; Harvard Medical School	Li, SM (corresponding author), Harvard Med Sch, Brigham & Womens Hosp, Ann Romney Ctr Neurol Dis, Boston, MA 02115 USA.	shaomin_li@hms.harvard.edu			Natural Science Foundation of Henan Province; Joint Construction Project of Henan Medical Science and Tech-nology Project; Joint Construction Project of Henan Medical Science and Technology Project; [182300410389]; [LHGJ20190436]; [LHGJ20190437]	Natural Science Foundation of Henan Province; Joint Construction Project of Henan Medical Science and Tech-nology Project; Joint Construction Project of Henan Medical Science and Technology Project; ; ;	Fund programs:Natural Science Foundation of Henan Province (182300410389) ; Joint Construction Project of Henan Medical Science and Tech-nology Project (LHGJ20190436) ;Joint Construction Project of Henan Medical Science and Technology Project (LHGJ20190437)		26	8	9	0	9	ELSEVIER	AMSTERDAM	RADARWEG 29, 1043 NX AMSTERDAM, NETHERLANDS	1052-3057	1532-8511		J STROKE CEREBROVASC	J. Stroke Cerebrovasc. Dis.	DEC	2022	31	12
J	Huang, BQ; Zheng, W; Mu, RH; Yang, P; Li, X; Liu, FZ; Qin, XY; Zhu, XQ				Huang, Bingqin; Zheng, Wei; Mu, Ronghua; Yang, Peng; Li, Xin; Liu, Fuzhen; Qin, Xiaoyan; Zhu, Xiqi			Disparities in the diagnostic efficacy of radiomics models in predicting various degrees of cognitive impairment in patients with cerebral small vessel disease	BMC MEDICAL IMAGING			English	Article						Cerebral small vessel disease; Cognitive impairment; Radiomics; Hippocampal texture; Automatically segment	ALZHEIMERS-DISEASE; BURDEN; MEMORY	BackgroundAim to validate the diagnostic efficacy of radiomics models for predicting various degrees of cognitive impairment in patients with cerebral small vessel disease (CSVD).MethodsParticipants were divided into mild cognitive impairment group (mild-CSVD group) and sever cognitive impairment group (sever-CSVD group) according to Montreal Cognitive Assessment (MoCA) performance, 98 gender-age…	[Huang, Bingqin] Guilin Med Univ, Grad Sch, Guilin 541002, Peoples R China; [Huang, Bingqin; Zheng, Wei; Mu, Ronghua; Yang, Peng; Li, Xin; Liu, Fuzhen; Qin, Xiaoyan] Nanxishan Hosp Guangxi Zhuang Autonomous Reg, Dept Radiol, Guilin 541004, Peoples R China; [Zhu, Xiqi] Youjiang Med Univ Nationalities, Affiliated Hosp, Dept Radiol, Baise 533000, Peoples R China; [Zhu, Xiqi] Youjiang Med Univ Nation…	Guilin Medical University; Youjiang Medical University for Nationalities; Youjiang Medical University for Nationalities	Qin, XY (corresponding author), Nanxishan Hosp Guangxi Zhuang Autonomous Reg, Dept Radiol, Guilin 541004, Peoples R China.;Zhu, XQ (corresponding author), Youjiang Med Univ Nationalities, Affiliated Hosp, Dept Radiol, Baise 533000, Peoples R China.;Zhu, XQ (corresponding author), Youjiang Med Univ Nationalities, Affiliated Hosp, Life Sci & Clin Med Res Ctr, Baise 533000, Peoples R China.	qinxiaoyan2013@163.com; xiqi.zhu@163.com	Qin, Xiaoyan/KLZ-0501-2024; Mu, Ronghua/JPA-4240-2023; xiqi, zhu/GLU-8790-2022		Natural Science Foundation of Guangxi Autonomous Region	Natural Science Foundation of Guangxi Autonomous Region(National Natural Science Foundation of Guangxi Province)	The authors express their gratitude to the dedicated staff of Multimodal Imaging Technology Application Group.		34	0	0	3	3	BMC	LONDON	CAMPUS, 4 CRINAN ST, LONDON N1 9XW, ENGLAND	1471-2342			BMC MED IMAGING	BMC Med. Imag.	SEP 27	2024	24	1
J	Lei, Z; Lou, JJ; Wu, H; Chen, XH; Ou, YH; Shi, X; Xu, Q; Shi, KQ; Zhou, YJ; Zheng, LL; Yin, Y; Liu, XD				Lei, Zhe; Lou, Jingjing; Wu, Han; Chen, Xiaohan; Ou, Yinghui; Shi, Xin; Xu, Qian; Shi, Keqing; Zhou, Yujing; Zheng, Lingling; Yin, You; Liu, Xingdang			Regional cerebral perfusion in patients with amnestic mild cognitive impairment: effect of cerebral small vessel disease	ANNALS OF NUCLEAR MEDICINE			English	Article						Mild cognitive impairment; Single photon emission computed tomography; Cerebral small vessel disease	ALZHEIMERS-DISEASE; ENTORHINAL CORTEX; FUNCTIONAL INTERACTIONS; BRODMANN AREAS; NETWORK; SPECT; DIAGNOSIS; ANATOMY; STAGE; PET	Objective To explore the effort of cerebral small vessel disease (CSVD) on regional cerebral perfusion in patients with mild cognitive impairment (MCI) using NeuroGam (TM) software and evaluate the capability of brain perfusion single photon emission computed tomography (SPECT) in distinguishing MCI with and without CSVD. Methods 34 amnestic MCI subjects entered this study, conducting neuropsycho…	[Lei, Zhe; Wu, Han; Ou, Yinghui; Shi, Xin; Xu, Qian; Shi, Keqing; Zhou, Yujing; Zheng, Lingling; Liu, Xingdang] Fudan Univ, Huashan Hopstial, Dept Nucl Med, 12 Urumqi M Rd, Shanghai 200040, Peoples R China; [Lei, Zhe; Lou, Jingjing; Liu, Xingdang] Fudan Univ, Pudong Med Ctr, Dept Nucl Med, Shanghai, Peoples R China; [Chen, Xiaohan; Yin, You] Second Mil Med Univ, Changzheng Hosp, Dept Neurol, Shan…	Fudan University; Fudan University; Naval Medical University	Liu, XD (corresponding author), Fudan Univ, Huashan Hopstial, Dept Nucl Med, 12 Urumqi M Rd, Shanghai 200040, Peoples R China.;Liu, XD (corresponding author), Fudan Univ, Pudong Med Ctr, Dept Nucl Med, Shanghai, Peoples R China.	xingdliu@fudan.edu.cn	Yin, You/JCO-1085-2023; Shi, Keqing/GZK-5146-2022	YIN, YOU/0000-0001-9657-9720	Shanghai Science and Technology Commission Project: Molecular imaging study on mild cognitive impairment [17411950102]; National Key Research and Development Plan Digital Diagnosis and Treatment Equipment Research and Development Project: Research and Practice of PET-CT Comprehensive Evaluation System and Training System [2017YFC0113300]	Shanghai Science and Technology Commission Project: Molecular imaging study on mild cognitive impairment; National Key Research and Development Plan Digital Diagnosis and Treatment Equipment Research and Development Project: Research and Practice of PET-CT Comprehensive Evaluation System and Training System	Shanghai Science and Technology Commission Project: Molecular imaging study on mild cognitive impairment (No. 17411950102) and National Key Research and Development Plan Digital Diagnosis and Treatment Equipment Research and Development Project: Research and Practice of PET-CT Comprehensive Evaluation System and Training System (No. 2017YFC0113300).		35	1	2	2	8	SPRINGER	NEW YORK	ONE NEW YORK PLAZA, SUITE 4600, NEW YORK, NY, UNITED STATES	0914-7187	1864-6433		ANN NUCL MED	Ann. Nucl. Med.	JAN	2022	36	1
J	Ke, ZH; Mo, YT; Li, JN; Yang, D; Huang, LL; Yang, ZY; Qin, RM; Mao, CL; Lv, WP; Huang, YA; Hu, ZQ; Zhang, B; Xu, Y				Ke, Zhihong; Mo, Yuting; Li, Jiangnan; Yang, Dan; Huang, Lili; Yang, Zhiyuan; Qin, Ruomeng; Mao, Chenglu; Lv, Weiping; Huang, Yanan; Hu, Zheqi; Zhang, Bing; Xu, Yun			Glymphatic Dysfunction Mediates the Influence of White Matter Hyperintensities on Episodic Memory in Cerebral Small Vessel Disease	BRAIN SCIENCES			English	Article						glymphatic system; cerebral small vessel disease; cognitive impairment; white matter hyperintensities	COGNITIVE IMPAIRMENT; VASCULAR CONTRIBUTIONS; PERIVASCULAR SPACES; ASSOCIATION; DEMENTIA; SYSTEM; HEALTH; SLEEP	Glymphatic dysfunction has been linked to cognitive decline in several neurodegenerative diseases. In cerebral small vessel disease (CSVD), the mechanism of white matter hyperintensities (WMH)-related cognitive impairment (CI) is still under investigation. The diffusion tensor image (DTI) analysis along the perivascular space (ALPS) method has been considered to be a reliable parameter to evaluat…	[Ke, Zhihong; Mo, Yuting; Li, Jiangnan; Yang, Dan; Xu, Yun] Nanjing Med Univ, Nanjing Drum Tower Hosp, Dept Neurol, Clin Coll, Nanjing 210008, Peoples R China; [Huang, Lili; Yang, Zhiyuan; Qin, Ruomeng; Mao, Chenglu; Lv, Weiping; Huang, Yanan; Hu, Zheqi; Xu, Yun] Nanjing Univ, Drum Tower Hosp, Dept Neurol, Med Sch, Nanjing 210008, Peoples R China; [Huang, Lili; Yang, Zhiyuan; Qin, Ruomeng; Mao, C…	Nanjing University; Nanjing Medical University; Nanjing University; Nanjing University; Nanjing University; Nanjing University	Xu, Y (corresponding author), Nanjing Med Univ, Nanjing Drum Tower Hosp, Dept Neurol, Clin Coll, Nanjing 210008, Peoples R China.;Xu, Y (corresponding author), Nanjing Univ, Drum Tower Hosp, Dept Neurol, Med Sch, Nanjing 210008, Peoples R China.;Xu, Y (corresponding author), Nanjing Univ, Inst Brain Sci, State Key Lab Pharmaceut Biotechnol, Nanjing 210008, Peoples R China.;Xu, Y (corresponding au…	xuyun20042001@aliyun.com	YANAN, HUANG/ABG-2804-2021; Chen, Xiuying/ISU-7033-2023	Ke, Zhihong/0000-0002-7634-7153	National Science and Technology Innovation 2030-Major program of Brain Science and Brain-Like Research [2022ZD0211800]; National Natural Science Foundation of China [81920108017, 81630028]; Key Research and Development Program of Jiangsu Province of China [BE2020620]; National Key Research and Development Program of China [2016YFC1300504]; Jiangsu Province Key Medical Discipline [ZDXKA2016020]	National Science and Technology Innovation 2030-Major program of Brain Science and Brain-Like Research; National Natural Science Foundation of China(National Natural Science Foundation of China (NSFC)); Key Research and Development Program of Jiangsu Province of China; National Key Research and Development Program of China(National Key Research & Development Program of China); Jiangsu Province Ke…	This work was supported by The National Science and Technology Innovation 2030-Major program of Brain Science and Brain-Like Research (grant No. 2022ZD0211800), the National Natural Science Foundation of China (grant No. 81920108017), the National Natural Science Foundation of China (grant No. 81630028), the Key Research and Development Program of Jiangsu Province of China (grant No. BE2020620), …		44	12	15	2	13	MDPI	BASEL	ST ALBAN-ANLAGE 66, CH-4052 BASEL, SWITZERLAND		2076-3425		BRAIN SCI	Brain Sci.	DEC	2022	12	12
J	Seki, M; Yoshizawa, H; Hosoya, M; Kitagawa, K				Seki, Misa; Yoshizawa, Hiroshi; Hosoya, Megumi; Kitagawa, Kazuo			Neuropsychological Profile of Early Cognitive Impairment in Cerebral Small Vessel Disease	CEREBROVASCULAR DISEASES			English	Article						Vascular mild cognitive impairment; Small vessel disease; Neuropsychology; Executive dysfunction	DISORDERS; DEMENTIA; BATTERY; ATROPHY	Introduction: The neuropsychological feature of vascular mild cognitive impairment is a deficit of the frontal-subcortical circuit; however, the features in the early stage are not consistent. In the present study, we aimed to investigate the neuropsychological features of the very early stage of cognitive impairment with cerebral small vessel disease (CSVD) and to elucidate the cognitive differe…	[Seki, Misa; Yoshizawa, Hiroshi; Hosoya, Megumi; Kitagawa, Kazuo] Tokyo Womens Med Univ, Dept Neurol, Tokyo, Japan	Tokyo Women's Medical University	Yoshizawa, H (corresponding author), Tokyo Womens Med Univ, Dept Neurol, Tokyo, Japan.	yoshizawa.hiroshi@twmu.ac.jp			Grants-in-Aid for Scientific Research [18K07427, 19K07968] Funding Source: KAKEN	Grants-in-Aid for Scientific Research(Ministry of Education, Culture, Sports, Science and Technology, Japan (MEXT)Japan Society for the Promotion of ScienceGrants-in-Aid for Scientific Research (KAKENHI))			36	3	4	1	7	KARGER	BASEL	ALLSCHWILERSTRASSE 10, CH-4009 BASEL, SWITZERLAND	1015-9770	1421-9786		CEREBROVASC DIS	Cerebrovasc. Dis.	MAR 25	2022	51	5
J	Li, XF; Cui, LM; Sun, DK; Wang, HT; Liu, WG				Li, X-F.; Cui, L-M.; Sun, D-K.; Wang, H-T.; Liu, W-G.			The correlation between cognitive impairment and ambulatory blood pressure in patients with cerebral small vessel disease	EUROPEAN REVIEW FOR MEDICAL AND PHARMACOLOGICAL SCIENCES			English	Article						Cerebral small vessel disease; Cognitive function; Ambulatory blood pressure; Correlation	VARIABILITY	OBJECTIVE: The present study was aimed to analyze the correlation between cognitive impairment and ambulatory blood pressure in patients with cerebral small vessel disease (CSVD). PATIENTS AND METHODS: 108 patients with CSVD received in our hospital were selected. Assessment of cognitive impairment was by the Montreal Cognitive Assessment (MoCA). 39 cases were established as the impairment group …	[Li, X-F.; Sun, D-K.; Wang, H-T.] Linyi City Yishui Cent Hosp, Neurosurg Ward 2, Linyi, Shandong, Peoples R China; [Cui, L-M.; Liu, W-G.] Linyi Peoples Hosp, Dept Emergent Surg, Linyi, Shandong, Peoples R China		Liu, WG (corresponding author), Linyi Peoples Hosp, Dept Emergent Surg, Linyi, Shandong, Peoples R China.	lmlfdeg801@163.com	Wang, Haitao/GYV-1262-2022						14	6	6	0	4	VERDUCI PUBLISHER	ROME	VIA GREGORIO VII, ROME, 186-00165, ITALY	1128-3602			EUR REV MED PHARMACO	Eur. Rev. Med. Pharmacol. Sci.	JUL	2017	21
J	Zhou, H; Hu, J; Xie, PH; Dong, YL; Chen, W; Wu, HT; Jiang, YH; Lei, H; Luo, GH; Liu, JC				Zhou, Hong; Hu, Jun; Xie, Peihan; Dong, Yulan; Chen, Wen; Wu, Huiting; Jiang, Yihong; Lei, Hao; Luo, Guanghua; Liu, Jincai			Lacunes and type 2 diabetes mellitus have a joint effect on cognitive impairment: a retrospective study	PEERJ			English	Article						Cerebral small vessel disease; Diabetes; Cognitive impairment; Magnetic resonance	SMALL-VESSEL DISEASE; WHITE-MATTER LESIONS; PERIVASCULAR SPACES; ALZHEIMERS-DISEASE; RISK-FACTORS; MRI; DEMENTIA; TOOL	Objective: To evaluate the joint effects of cerebral small vessel disease (CSVD)-related imaging biomarkers in patients of type 2 diabetes mellitus (T2DM) with cognitive impairment. Methods: This study is a retrospective cohort study. A total of 227 participants (115 patients with T2DM and 112 healthy control subjects) were enrolled in this study. Cognitive function assessments were evaluated usi…	[Zhou, Hong; Hu, Jun; Xie, Peihan; Dong, Yulan; Chen, Wen; Wu, Huiting; Jiang, Yihong; Lei, Hao; Luo, Guanghua; Liu, Jincai] Univ South China, Dept Radiol, Affiliated Hosp 1, Hengyang, Peoples R China	University of South China	Luo, GH; Liu, JC (corresponding author), Univ South China, Dept Radiol, Affiliated Hosp 1, Hengyang, Peoples R China.	1579839814@qq.com; liujincai6353@163.com	lei, hao/IYJ-8690-2023	Zhou, Hong/0000-0002-6460-3420	National Natural Science Foundation of China [61971451, 81671671]; Health and Family Planning Commission Science Foundation Projects of Hunan Province [C20180187, 202218014518]; Natural Science Foundation of Hunan Province [2018JJ2357]; Major Research Topics of the Health Commission of Hunan Province [20201911]; Key Research and Development Projects of Hunan Province [2019SK2131, 2020SK51826]; Sc…	National Natural Science Foundation of China(National Natural Science Foundation of China (NSFC)); Health and Family Planning Commission Science Foundation Projects of Hunan Province; Natural Science Foundation of Hunan Province(Natural Science Foundation of Hunan Province); Major Research Topics of the Health Commission of Hunan Province; Key Research and Development Projects of Hunan Province; …	The following grant information was disclosed by the authors: National Natural Science Foundation of China: 61971451 and 81671671. Health and Family Planning Commission Science Foundation Projects of Hunan Province: C20180187. Natural Science Foundation of Hunan Province: 2018JJ2357. The Major Research Topics of the Health Commission of Hunan Province: 20201911. The Key Research and Development P…		33	6	6	2	11	PEERJ INC	LONDON	341-345 OLD ST, THIRD FLR, LONDON, EC1V 9LL, ENGLAND	2167-8359			PEERJ	PeerJ	MAR 3	2022	10
J	Zhang, W; Yu, XF; Wei, M; Zhou, J; Zhou, YJ; Zhou, X; Zhao, K; Zhu, XQ				Zhang, Wei; Yu, Xianfeng; Wei, Min; Zhou, Jie; Zhou, Yajun; Zhou, Xia; Zhao, Kai; Zhu, Xiaoqun			The influence of alterations in the composition of intestinal microbiota on neurovascular coupling and cognitive dysfunction in individuals afflicted with CSVD	BRAIN RESEARCH BULLETIN			English	Article						Cerebral small vessel disease; Cognition; Gut microbiota; Neuroimaging marker	SMALL VESSEL DISEASE; FUNCTIONAL CONNECTIVITY; GUT MICROBIOTA; BRAIN; DIVERSITY	Introduction: An expanding body of research has explored the crucial role of gut microbiota in cerebral small vessel disease (CSVD). The objective of this study is to investigate alterations in the gut microbiota structure among CSVD patients, to explore the correlation between differential taxonomic levels and the neurovascular coupling index as well as cognitive function and to elucidate the im…	[Zhang, Wei; Zhou, Jie; Zhao, Kai] Anhui Med Univ, Affiliated Hosp 1, Dept Rehabil Med, Hefei, Anhui, Peoples R China; [Yu, Xianfeng; Zhou, Yajun; Zhou, Xia; Zhu, Xiaoqun] Anhui Med Univ, Affiliated Hosp 1, Dept Neurol, Hefei, Anhui, Peoples R China; [Yu, Xianfeng; Wei, Min] Capital Med Univ, Xuanwu Hosp, Dept Neurol, Beijing 100053, Peoples R China	Anhui Medical University; Anhui Medical University; Capital Medical University	Zhao, K (corresponding author), Anhui Med Univ, Affiliated Hosp 1, Dept Rehabil Med, Hefei, Anhui, Peoples R China.;Zhou, X; Zhu, XQ (corresponding author), Anhui Med Univ, Affiliated Hosp 1, Dept Neurol, Hefei, Anhui, Peoples R China.	jnydycg@163.com; zkfzr@163.com; zxq_ayfy@163.com			Key Research and Development Projects of Anhui Province [202104j07020031]; National Natural Sci-ence Foundation of China [82401420]; Anhui Provincial Natural Science Foundation [2108085MH274]; Major Scientific Research Projects in Anhui Province's Universities [2022AH040159]	Key Research and Development Projects of Anhui Province; National Natural Sci-ence Foundation of China(National Natural Science Foundation of China (NSFC)); Anhui Provincial Natural Science Foundation(Natural Science Foundation of Anhui Province); Major Scientific Research Projects in Anhui Province's Universities	Funding This study was supported by the Key Research and Development Projects of Anhui Province (202104j07020031) , National Natural Sci-ence Foundation of China (82401420) , Anhui Provincial Natural Science Foundation (2108085MH274) and Major Scientific Research Projects in Anhui Province's Universities (2022AH040159) .		55	0	0	3	3	PERGAMON-ELSEVIER SCIENCE LTD	OXFORD	THE BOULEVARD, LANGFORD LANE, KIDLINGTON, OXFORD OX5 1GB, ENGLAND	0361-9230	1873-2747		BRAIN RES BULL	Brain Res. Bull.	DEC	2024	219
J	Montagne, A; Barnes, SR; Nation, DA; Kisler, K; Toga, AW; Zlokovic, B				Montagne, Axel; Barnes, Samuel R.; Nation, Daniel A.; Kisler, Kassandra; Toga, Arthur W.; Zlokovic, Berislav, V			Imaging subtle leaks in the blood-brain barrier in the aging human brain: potential pitfalls, challenges, and possible solutions	GEROSCIENCE			English	Article						Blood-brain barrier permeability; Aging population; Cognitive impairment; Alzheimer's disease; Dementia; Small vessel disease; Dynamic contrast-enhanced magnetic resonance imaging (DCE-MRI)	SMALL VESSEL DISEASE; CONTRAST-ENHANCED MRI; ALZHEIMERS-DISEASE; NEUROVASCULAR UNIT; PERMEABILITY; DEMENTIA; MFSD2A; DYSFUNCTION; PERICYTES; BREAKDOWN	Recent studies using dynamic contrast-enhanced magnetic resonance imaging (DCE-MRI) with gadolinium-based contrast agents (GBCA) have demonstrated subtle blood-brain barrier (BBB) leaks in the human brain during normal aging, in individuals with age-related cognitive dysfunction, genetic risk for Alzheimer's disease (AD), mild cognitive impairment, early AD, cerebral small vessel disease (SVD), a…	[Montagne, Axel] Univ Edinburgh, Edinburgh Med Sch, UK Dementia Res Inst, Edinburgh, Midlothian, Scotland; [Montagne, Axel] Univ Edinburgh, Ctr Clin Brain Sci, Edinburgh, Midlothian, Scotland; [Barnes, Samuel R.] Loma Linda Univ, Dept Radiol, Loma Linda, CA 92350 USA; [Nation, Daniel A.] Univ Calif Irvine, Inst Memory Impairments & Neurol Disorders, Irvine, CA USA; [Nation, Daniel A.] Univ Calif …	University of Edinburgh; University of Edinburgh; Loma Linda University; University of California System; University of California Irvine; University of California System; University of California Irvine; University of Southern California; University of Southern California; University of Southern California	Montagne, A (corresponding author), Univ Edinburgh, Edinburgh Med Sch, UK Dementia Res Inst, Edinburgh, Midlothian, Scotland.;Barnes, SR (corresponding author), Loma Linda Univ, Dept Radiol, Loma Linda, CA 92350 USA.;Zlokovic, B (corresponding author), Univ Southern Calif, Keck Sch Med, Zilkha Neurogenet Inst, Dept Physiol & Neurosci, Los Angeles, CA 90007 USA.	axel.montagne@ed.ac.uk; sabarnes@llu.edu	Montagne, Axel/AAV-4343-2020; Barnes, Samuel/B-7673-2013; Nation, Daniel/AAD-1019-2019		National Institutes of Health [P01AG052350, P41EB015922, P30AG066530, R01AG023084, R01NS090904, R01NS034467, R01AG039452, 1R01NS100459, 5P01AG052350, P30AG06653, R01AG064228, R01AG060049, P30AG066519]; Foundation Leducq Transatlantic Network of Excellence for the Study of Perivascular Spaces in Small Vessel Disease [16 CVD 05]; UK Dementia Research Institute (MRC); UK Dementia Research Institute …	National Institutes of Health(United States Department of Health & Human ServicesNational Institutes of Health (NIH) - USA); Foundation Leducq Transatlantic Network of Excellence for the Study of Perivascular Spaces in Small Vessel Disease; UK Dementia Research Institute (MRC)(UK Research & Innovation (UKRI)Medical Research Council UK (MRC)); UK Dementia Research Institute (Alzheimer's Society); …	The work of B.V.Z. is supported by the National Institutes of Health (grant nos. R01AG023084, R01NS090904, R01NS034467, R01AG039452, 1R01NS100459, 5P01AG052350, and P30AG06653), in addition to the Alzheimer's Association (strategic 509279 grant) and the Foundation Leducq Transatlantic Network of Excellence for the Study of Perivascular Spaces in Small Vessel Disease (reference no. 16 CVD 05). The…		87	29	29	1	19	SPRINGER	DORDRECHT	VAN GODEWIJCKSTRAAT 30, 3311 GZ DORDRECHT, NETHERLANDS	2509-2715	2509-2723		GEROSCIENCE	GeroScience	JUN	2022	44	3
J	Zhu, ZL; Zeng, QZ; Zhang, RT; Luo, X; Li, KC; Xu, XP; Zhang, MM; Yang, YJ; Huang, PY				Zhu, Zili; Zeng, Qingze; Zhang, Ruiting; Luo, Xiao; Li, Kaicheng; Xu, Xiaopei; Zhang, Minming; Yang, Yunjun; Huang, Peiyu		Alzheimer's Dis Neuroimaging Initi	White Matter Free Water Outperforms Cerebral Small Vessel Disease Total Score in Predicting Cognitive Decline in Persons with Mild Cognitive Impairment	JOURNAL OF ALZHEIMERS DISEASE			English	Article						Cerebral small vessel disease; cognitive decline; diffusion tensor imaging; mild cognitive impairment	ALZHEIMERS-DISEASE; BLOOD-PRESSURE; BRAIN; STROKE; ABNORMALITIES; DEMENTIA; AGE	Background: Vascular pathology is an important partner of Alzheimer's disease (AD). Both total cerebral small vessel disease (CSVD) score and white matter free water (FW) are useful markers that could reflect cerebral vascular injury. Objective: We aim to investigate the efficacy of these two metrics in predicting cognitive declines in patients with mild cognitive impairment (MCI). Methods: We en…	[Zhu, Zili; Zeng, Qingze; Zhang, Ruiting; Luo, Xiao; Li, Kaicheng; Xu, Xiaopei; Zhang, Minming; Huang, Peiyu] Zhejiang Univ, Affiliated Hosp 2, Dept Radiol, Sch Med, 88 Jiefang Rd, Hangzhou 310009, Peoples R China; [Zhu, Zili; Yang, Yunjun; Huang, Peiyu] Wenzhou Med Univ, Dept Radiol, Affiliated Hosp 1, Nanbaixiang St, Wenzhou 325000, Peoples R China	Zhejiang University; Wenzhou Medical University	Huang, PY (corresponding author), Zhejiang Univ, Affiliated Hosp 2, Dept Radiol, Sch Med, 88 Jiefang Rd, Hangzhou 310009, Peoples R China.;Yang, YJ (corresponding author), Wenzhou Med Univ, Dept Radiol, Affiliated Hosp 1, Nanbaixiang St, Wenzhou 325000, Peoples R China.	yyjunjim@163.com; huangpy@zju.edu.cn	Zhang, Minming/K-8132-2018; Zhang, RuiTing/KII-6812-2024		Alzheimer's Disease Neuroimaging Initiative (ADNI) (National Institutes of Health Grant) [U01AG024904]; DODADNI (Department of Defense award) [W81XWH-12-2-0012]; National Institute on Aging; National Institute of Biomedical Imaging and Bioengineering; AbbVie; Alzheimer's Association; Alzheimer's Drug Discovery Foundation; Araclon Biotech; BioClinica, Inc; Biogen; BristolMyers Squibb Company; Cere…	Alzheimer's Disease Neuroimaging Initiative (ADNI) (National Institutes of Health Grant)(United States Department of Health & Human ServicesNational Institutes of Health (NIH) - USA); DODADNI (Department of Defense award)(United States Department of Defense); National Institute on Aging(United States Department of Health & Human ServicesNational Institutes of Health (NIH) - USANIH National Instit…	Data collection and sharing for this project was funded by the Alzheimer's Disease Neuroimaging Initiative (ADNI) (National Institutes of Health Grant U01AG024904) and DODADNI (Department of Defense award number W81XWH-12-2-0012). ADNI is funded by the National Institute on Aging, the National Institute of Biomedical Imaging and Bioengineering, and through generous contributions from the followin…		48	2	2	1	17	IOS PRESS	AMSTERDAM	NIEUWE HEMWEG 6B, 1013 BG AMSTERDAM, NETHERLANDS	1387-2877	1875-8908		J ALZHEIMERS DIS	J. Alzheimers Dis.		2022	86	2
J	Chen, HM; Du, H; Yi, F; Wang, TT; Yang, S; Pan, YS; Yan, HY; Liu, DD; Zhou, MY; Chen, YY; Zhao, MX; Pi, JT; Yang, YY; Fan, XM; Cai, XL; Qiu, ZY; Zhang, JP; Liu, YW; Gu, WP; Wang, YL				Chen, Huimin; Du, Hao; Yi, Fang; Wang, Tingting; Yang, Shuo; Pan, Yuesong; Yan, Hongyi; Liu, Dandan; Zhou, Mengyuan; Chen, Yiyi; Zhao, Mengxi; Pi, Jingtao; Yang, Yingying; Fan, Xiangmin; Cai, Xueli; Qiu, Ziyu; Zhang, Jipeng; Liu, Yawei; Gu, Wenping; Wang, Yilong			Artificial intelligence-assisted oculo-gait measurements for cognitive impairment in cerebral small vessel disease	ALZHEIMERS & DEMENTIA			English	Article; Early Access						artificial intelligence; cerebral small vessel disease; cognition; gait; eye tracking	EYE-MOVEMENTS; WHITE-MATTER; MRI; DEMENTIA	INTRODUCTIONOculomotor and gait dysfunctions are closely associated with cognition. However, oculo-gait patterns and their correlation with cognition in cerebral small vessel disease (CSVD) remain unclear.METHODSPatients with CSVD from a hospital-based cohort (n = 194) and individuals with presumed early CSVD from a community-based cohort (n = 319) were included. Oculo-gait patterns were measured…	[Chen, Huimin] Chinese Acad Med Sci, Beijing Hosp, Inst Geriatr Med, Natl Ctr Gerontol,Dept Neurol, Beijing, Peoples R China; [Du, Hao; Gu, Wenping] Cent South Univ, Xiangya Hosp, Dept Neurol, Changsha, Hunan, Peoples R China; [Yi, Fang] Cent South Univ, Xiangya Hosp, Dept Geriatr Neurol, Changsha, Hunan, Peoples R China; [Yi, Fang; Gu, Wenping] Cent South Univ, Xiangya Hosp, Natl Clin Res Ctr Ge…	Beijing Hospital; Chinese Academy of Medical Sciences - Peking Union Medical College; Central South University; Central South University; Central South University; Capital Medical University; Chinese Academy of Sciences; Institute of Software, CAS; Zhejiang University; Central South University; Chinese Institute for Brain Research, Beijing; Capital Medical University; Capital Medical University	Wang, YL (corresponding author), 119,South 4th Ring West Rd, Beijing 100070, Peoples R China.;Gu, WP (corresponding author), 87 Xiangya Rd, Changsha 410008, Hunan, Peoples R China.	GWping393@csu.edu.cn; yilong528@aliyun.com	Liu, Dandan/ISS-3242-2023; Yang, Yingying/ABB-3961-2020; Wang, Tingting/KLC-3151-2024; yawei, Liu/JZE-6318-2024; yi, fang/ABE-1152-2021	Wencheng, Zhu/0009-0001-9805-6584	Beijing Outstanding Young Scientist Program; National Natural Science Foundation of China [82202085]; Capital Funds for Health Improvement and Research [2022-2-2045]; National Key R&D Program of China [2022YFF1501500, 2022YFF1501501, 2022YFF1501502, 2022YFF1501503, 2022YFF1501504, 2022YFF1501505, 2017YFC1307900, 2017YFC1307905]; Youth Beijing Scholar Program [010]; Beijing Laboratory of Oral Heal…	Beijing Outstanding Young Scientist Program; National Natural Science Foundation of China(National Natural Science Foundation of China (NSFC)); Capital Funds for Health Improvement and Research; National Key R&D Program of China; Youth Beijing Scholar Program; Beijing Laboratory of Oral Health; National Ten-Thousand Talent Plan- Leadership of Scientific and Technological Innovation; National High…	Yilong Wang received grants from the Beijing Outstanding Young Scientist Program (No. BJJWZYJH01201910025030), the National Natural Science Foundation of China (No. 81825007), Capital Funds for Health Improvement and Research (2022-2-2045), the National Key R&D Program of China (2022YFF1501500, 2022YFF1501501, 2022YFF1501502, 2022YFF1501503, 2022YFF1501504, 2022YFF1501505, 2017YFC1307900, and 201…		42	0	0	1	1	WILEY	HOBOKEN	111 RIVER ST, HOBOKEN 07030-5774, NJ USA	1552-5260	1552-5279		ALZHEIMERS DEMENT	Alzheimers. Dement.	2024 OCT 16	2024
J	Williams, OA; Zeestraten, EA; Benjamin, P; Lambert, C; Lawrence, AJ; Mackinnon, AD; Morris, RG; Markus, HS; Barrick, TR; Charlton, RA				Williams, Owen A.; Zeestraten, Eva A.; Benjamin, Philip; Lambert, Christian; Lawrence, Andrew J.; Mackinnon, Andrew D.; Morris, Robin G.; Markus, Hugh S.; Barrick, Thomas R.; Charlton, Rebecca A.			Predicting Dementia in Cerebral Small Vessel Disease Using an Automatic Diffusion Tensor Image Segmentation Technique	STROKE			English	Article						brain; cerebral small vessel disease; cerebrum; cognition; cognitive dysfunction; dementia; diffusion tensor imaging	STRUCTURAL NETWORK EFFICIENCY; COGNITIVE IMPAIRMENT; MICROBLEEDS; DECLINE; RISK	Background and Purpose-Cerebral small vessel disease (SVD) is the most common cause of vascular cognitive impairment, with a significant proportion of cases going on to develop dementia. We explore the extent to which diffusion tensor image segmentation technique (DSEG; which characterizes microstructural damage across the cerebrum) predicts both degree of cognitive decline and conversion to deme…	[Williams, Owen A.; Zeestraten, Eva A.; Lambert, Christian; Barrick, Thomas R.] St Georges Univ London, Mol & Clin Sci Res Inst, Neurosci Res Ctr, London, England; [Benjamin, Philip] Imperial Coll NHS Trust, Charing Cross Hosp Campus, Dept Radiol, London, England; [Lambert, Christian] UCL Queen Sq Inst Neurol, Wellcome Ctr Human Neuroimaging, London, England; [Lawrence, Andrew J.; Markus, Hugh S.…	City St Georges, University of London; St Georges University London; University of London; King's College London; Imperial College London; University of London; University College London; University of Cambridge; City St Georges, University of London; St Georges University London; University of London; King's College London; University of London; Goldsmiths University London	Charlton, RA (corresponding author), Goldsmiths Univ London, Dept Psychol, London SE14 6NW, England.	r.charlton@gold.ac.uk	Barrick, Thomas/HNB-7441-2023	Lambert, Christian/0000-0001-8281-4611; Lawrence, Andrew/0000-0002-1420-3381; Charlton, Rebecca/0000-0002-3326-8762; Barrick, Thomas/0000-0003-1783-3650; Williams, Owen/0000-0001-8252-6521; Benjamin, Philip/0000-0002-7361-9571	UK Charity Research into Aging [374]; Wellcome Trust [081589]; English National Institute of Health Research (NIHR) Clinical Stroke Research Network; Alzheimer's Research UK [ARUK-EXT2013-2, ARUK-PG2016A-1]; NIHR Senior Investigator award; Cambridge University Hospital Comprehensive NIHR Biomedical Research Unit; MRC [MR/R006504/1] Funding Source: UKRI	UK Charity Research into Aging; Wellcome Trust(Wellcome Trust); English National Institute of Health Research (NIHR) Clinical Stroke Research Network; Alzheimer's Research UK(Alzheimer's Research UK (ARUK)); NIHR Senior Investigator award; Cambridge University Hospital Comprehensive NIHR Biomedical Research Unit; MRC(UK Research & Innovation (UKRI)Medical Research Council UK (MRC))	This research was funded by UK Charity Research into Aging (Grant no. 374; Drs Williams and Barrick). The SCANS research study (St George's Cognition And Neuroimaging in Stroke) was supported by a Wellcome Trust grant (081589). Recruitment was supported by the English National Institute of Health Research (NIHR) Clinical Stroke Research Network. This article was supported by grants from Alzheimer…		39	15	15	0	2	LIPPINCOTT WILLIAMS & WILKINS	PHILADELPHIA	TWO COMMERCE SQ, 2001 MARKET ST, PHILADELPHIA, PA 19103 USA	0039-2499	1524-4628		STROKE	Stroke	OCT	2019	50	10
J	Zhang, XL; Wang, ZG; Zheng, DR; Cao, X; Qi, WZ; Yuan, QQ; Zhang, D; Liang, XH; Ruan, YM; Zhang, SJ; Tang, WJ; Huang, QL; Xue, C				Zhang, Xulian; Wang, Zhigang; Zheng, Darui; Cao, Xuan; Qi, Wenzhang; Yuan, Qianqian; Zhang, Da; Liang, Xuhong; Ruan, Yiming; Zhang, Shaojun; Tang, Weijie; Huang, Qingling; Xue, Chen			Aberrant spontaneous static and dynamic amplitude of low-frequency fluctuations in cerebral small vessel disease with or without mild cognitive impairment	BRAIN AND BEHAVIOR			English	Article						amplitude of low-frequency fluctuation; cerebral small vessel disease; dynamic; mild cognitive impairment; static	SPONTANEOUS BRAIN ACTIVITY; INFERIOR PARIETAL LOBULE; FUNCTIONAL CONNECTIVITY; SUBREGIONS; GYRUS	Background: Cerebral small vessel disease (CSVD) is considered an age-related degenerative neurological disorder and the most common risk factor for vascular cognitive impairment (VCI). The amplitude of fluctuation of low frequency (ALFF) can detect altered intrinsic brain activity in CSVD. This study explored the static and dynamic ALFFs in the early stage of CSVD with (CSVD-M) or without (CSVD-…	[Zhang, Xulian; Wang, Zhigang] Nantong Haimen Dist Peoples Hosp, Dept Radiol, Nantong, Peoples R China; [Zheng, Darui; Qi, Wenzhang; Yuan, Qianqian; Zhang, Da; Liang, Xuhong; Ruan, Yiming; Huang, Qingling; Xue, Chen] Nanjing Med Univ, Dept Radiol, Affiliated Brain Hosp, Nanjing, Peoples R China; [Cao, Xuan] Univ Cincinnati, Dept Math Sci, Div Stat & Data Sci, Cincinnati, OH USA; [Zhang, Shaojun] …	Nanjing Medical University; University System of Ohio; University of Cincinnati; State University System of Florida; University of Florida	Huang, QL; Xue, C (corresponding author), Nanjing Med Univ, Dept Radiol, Affiliated Brain Hosp, Nanjing, Peoples R China.	hql_nju@163.com; 1832377502@qq.com	tang, weijie/LGY-9264-2024; Xue, Chen/KIJ-2338-2024	Xue, Chen/0000-0002-9753-0782					61	2	2	2	3	WILEY	HOBOKEN	111 RIVER ST, HOBOKEN, NJ 07030 USA	2162-3279			BRAIN BEHAV	Brain Behav.	DEC	2023	13	12
J	Zhou, X; Yin, WW; Huang, CJ; Sun, SL; Li, ZW; Li, MX; Ren, MM; Tang, YT; Yin, JB; Zheng, WH; Zhang, C; Song, Y; Wan, K; Sun, Y; Zhu, XQ; Sun, ZW				Zhou, Xia; Yin, Wen-Wen; Huang, Chao-Juan; Sun, Si-Lu; Li, Zhi-Wei; Li, Ming-Xu; Ren, Meng-Meng; Tang, Ya-Ting; Yin, Jia-Bin; Zheng, Wen-Hui; Zhang, Chao; Song, Yu; Wan, Ke; Sun, Yue; Zhu, Xiao-Qun; Sun, Zhong-Wu			Distinctive Gait Variations and Neuroimaging Correlates in Alzheimer's Disease and Cerebral Small Vessel Disease	JOURNAL OF CACHEXIA SARCOPENIA AND MUSCLE			English	Article; Early Access						Alzheimer's disease; cerebral small vessel disease; cognition; gait	MILD COGNITIVE IMPAIRMENT; ASSOCIATION WORKGROUPS; DIAGNOSTIC GUIDELINES; NATIONAL INSTITUTE; DEMENTIA; PERFORMANCE; RECOMMENDATIONS; MEMORY; TASK	Background: Both Alzheimer's disease (AD) and cerebral small vessel disease (CSVD) manifest in cognitive impairment and gait disorders. The precise similarities and differences in gait characteristics and underlying neuroimaging mechanisms remain unclear. Methods: A total of 399 participants were enrolled: 132 with probable AD, including 98 with mild cognitive impairment due to AD (AD-MCI) and 34…	[Zhou, Xia; Huang, Chao-Juan; Sun, Si-Lu; Li, Zhi-Wei; Li, Ming-Xu; Ren, Meng-Meng; Tang, Ya-Ting; Yin, Jia-Bin; Zheng, Wen-Hui; Wan, Ke; Zhu, Xiao-Qun; Sun, Zhong-Wu] Anhui Med Univ, Affiliated Hosp 1, Dept Neurol, Hefei, Peoples R China; [Yin, Wen-Wen] Anhui Med Univ, Affiliated Hosp 1, Dept Rehabil Med, Hefei, Peoples R China; [Zhang, Chao] USTC, First Affiliated Hosp, Dept Neurol, Hefei, Peop…	Anhui Medical University; Anhui Medical University; Chinese Academy of Sciences; University of Science & Technology of China, CAS; Anhui Medical University; Anhui Medical University	Zhu, XQ; Sun, ZW (corresponding author), Anhui Med Univ, Affiliated Hosp 1, Dept Neurol, Hefei, Peoples R China.	zxq_ayfy@163.com; sunzhwu@126.com			Key Research and Development Projects of Anhui Province [202104j07020031]; Basic and Clinical Cooperative Research Promotion Plan of Anhui Medical University [2020xkjT026]; Anhui Provincial University Natural Science Research Project [2023A H053297]	Key Research and Development Projects of Anhui Province; Basic and Clinical Cooperative Research Promotion Plan of Anhui Medical University; Anhui Provincial University Natural Science Research Project	This work was supported by the Key Research and Development Projects of Anhui Province (202104j07020031), the Basic and Clinical Cooperative Research Promotion Plan of Anhui Medical University (2020xkjT026) and Anhui Provincial University Natural Science Research Project (2023A H053297).		39	0	0	1	1	WILEY	HOBOKEN	111 RIVER ST, HOBOKEN 07030-5774, NJ USA	2190-5991	2190-6009		J CACHEXIA SARCOPENI	J. Cachexia Sarcopenia Muscle	2024 NOV 17	2024
J	Hong, YJ; Kim, CM; Kim, JE; Roh, JH; Kim, JS; Seo, SW; Na, DL; Lee, JH				Hong, Yun Jeong; Kim, Chan-Mi; Kim, Ji Eun; Roh, Jee Hoon; Kim, Jae Seung; Seo, Sang Won; Na, Duk L.; Lee, Jae-Hong			Regional amyloid burden and lacune in pure subcortical vascular cognitive impairment	NEUROBIOLOGY OF AGING			English	Article						Vascular cognitive impairment; Pittsburgh compound B; Amyloid; Subcortical vascular mild cognitive impairment; Subcortical ischemic vascular dementia; Cerebral small vessel disease	CEREBROVASCULAR-DISEASE; DEMENTIA; ISCHEMIA; DECLINE	We investigated the amyloid and vascular burden in Pittsburgh compound B (PiB)-negative subcortical vascular mild cognitive impairment (svMCI) and PiB-negative subcortical ischemic vascular dementia (SIVD) to elucidate the potential roles of amyloid deposition and small vessel disease (SVD). Thirty-eight svMCI patients and 42 SIVD patients were enrolled. The regional PiB uptake values and SVD mar…	[Hong, Yun Jeong; Kim, Ji Eun; Roh, Jee Hoon; Lee, Jae-Hong] Univ Ulsan, Coll Med, Asan Med Ctr, Dept Neurol, Olympic Ro 43 Gil, Seoul 138736, South Korea; [Kim, Chan-Mi] Univ Ulsan, Coll Med, Asan Med Ctr, Dept Biomed Engn, Seoul, South Korea; [Kim, Chan-Mi] Harvard Med Sch, Massachusetts Gen Hosp, Athinoula A Martinos Ctr Biomed Imaging, MGH,MIT,HMS, Charlestown, MA USA; [Kim, Chan-Mi] Harvard …	University of Ulsan; Asan Medical Center; University of Ulsan; Asan Medical Center; Massachusetts Institute of Technology (MIT); Harvard University; Massachusetts General Hospital; Harvard University; Harvard Medical School; Massachusetts General Hospital; University of Ulsan; University of Ulsan; Asan Medical Center; Sungkyunkwan University (SKKU); Samsung Medical Center	Lee, JH (corresponding author), Univ Ulsan, Coll Med, Asan Med Ctr, Dept Neurol, Olympic Ro 43 Gil, Seoul 138736, South Korea.	jhlee@amc.seoul.kr	Kim, Yun/E-7117-2015; Roh, Jee Hoon/F-4078-2014	Roh, Jee Hoon/0000-0002-3243-0529; Hong, Yun Jeong/0000-0002-4996-4981; Kim, Chan-Mi/0000-0001-5686-1668	National Research Foundation of Korea (NRF) - Ministry of Education [NRF-2013R1A1A2065365]; Ministry of Science, ICT & Future Planning [2016M3C7A1913844]; Asan Institute for Life Sciences [2015-590, 2014-0783]	National Research Foundation of Korea (NRF) - Ministry of Education(National Research Foundation of KoreaMinistry of Education (MOE), Republic of Korea); Ministry of Science, ICT & Future Planning(Ministry of Science, ICT & Future Planning, Republic of Korea); Asan Institute for Life Sciences	This study was supported by Basic Research Program through the National Research Foundation of Korea (NRF) funded by the Ministry of Education (NRF-2013R1A1A2065365) and by the Ministry of Science, ICT & Future Planning (2016M3C7A1913844), and grants (2015-590; 2014-0783) from the Asan Institute for Life Sciences.		24	8	10	0	6	ELSEVIER SCIENCE INC	NEW YORK	STE 800, 230 PARK AVE, NEW YORK, NY 10169 USA	0197-4580	1558-1497		NEUROBIOL AGING	Neurobiol. Aging	JUL	2017	55
J	Saridin, FN; Hilal, S; Villaraza, SG; Reilhac, A; Gyanwali, B; Tanaka, T; Stephenson, MC; Ng, SL; Vrooman, H; van der Flier, WM; Chen, CLH				Saridin, Francis N.; Hilal, Saima; Villaraza, Steven G.; Reilhac, Anthonin; Gyanwali, Bibek; Tanaka, Tomotaka; Stephenson, Mary C.; Ng, Sin L.; Vrooman, Henri; van der Flier, Wiesje M.; Chen, Christopher L. H.			Brain amyloid β, cerebral small vessel disease, and cognition	NEUROLOGY			English	Article							WHITE-MATTER HYPERINTENSITIES; CEREBROVASCULAR-DISEASE; BURDEN; DEMENTIA; SEGMENTATION	Objective To evaluate the association between brain amyloid beta (A beta) and cerebral small vessel disease (CSVD) markers, as well as their joint effect on cognition, in a memory clinic study. Methods A total of 186 individuals visiting a memory clinic, diagnosed with no cognitive impairment, cognitive impairment no dementia (CIND), Alzheimer dementia (AD), or vascular dementia were included. Br…	[Saridin, Francis N.; Hilal, Saima; Gyanwali, Bibek; Tanaka, Tomotaka; Chen, Christopher L. H.] Natl Univ Singapore, Dept Pharmacol, Singapore, Singapore; [Hilal, Saima] Natl Univ Singapore, Saw Swee Hock Sch Publ Hlth, Singapore, Singapore; [Reilhac, Anthonin; Stephenson, Mary C.] Natl Univ Singapore, Clin Imaging Res Ctr, Singapore, Singapore; [Saridin, Francis N.; Hilal, Saima; Villaraza, Stev…	National University of Singapore; National University of Singapore; National University of Singapore; National University of Singapore; Erasmus University Rotterdam; Erasmus MC; Erasmus University Rotterdam; Erasmus MC; Erasmus University Rotterdam; Erasmus MC; Vrije Universiteit Amsterdam; National University of Singapore	Chen, CLH (corresponding author), Natl Univ Singapore, Dept Pharmacol, Singapore, Singapore.;Chen, CLH (corresponding author), Natl Univ Hlth Syst, Memory Aging & Cognit Ctr, Singapore, Singapore.;Chen, CLH (corresponding author), Natl Univ Singapore Hosp, Dept Psychol Med, Singapore, Singapore.	phccclh@nus.edu.sg	; Chen, Christopher/E-7023-2013	Stephenson, Mary Charlotte/0000-0002-4277-4325; Hilal, Saima/0000-0001-5434-5635; Chen, Christopher/0000-0002-1047-9225; gyanwali, bibek/0000-0001-7812-7018; van der Flier, Wiesje/0000-0001-8766-6224; Reilhac, Anthonin/0000-0002-9997-9540	Yong Loo Lin School of Medicine Aspiration Fund [NUHSRO/2014/102AF-WORLD CLASS/01]; National Medical Research Council of Singapore [NMRC/CIRG/1485/2018, NMRC/CG/M009/2017_ NUH/NUHS]	Yong Loo Lin School of Medicine Aspiration Fund; National Medical Research Council of Singapore(National Medical Research Council, Singapore)	Supported by the Yong Loo Lin School of Medicine Aspiration Fund (grant number NUHSRO/2014/102AF-WORLD CLASS/01) and the National Medical Research Council of Singapore (NMRC/CG/M009/2017_ NUH/NUHS and NMRC/CIRG/1485/2018). The sponsor has no role in study design; in the collection, analysis, and interpretation of data; in the writing of the report; or in the decision to submit the article for pub…		42	32	35	0	6	LIPPINCOTT WILLIAMS & WILKINS	PHILADELPHIA	TWO COMMERCE SQ, 2001 MARKET ST, PHILADELPHIA, PA 19103 USA	0028-3878	1526-632X		NEUROLOGY	Neurology	NOV 24	2020	95	21
J	Teng, ZJ; Feng, J; Liu, RH; Dong, YH; Chen, HF; Xu, J; Jiang, X; Li, R; Lv, PY				Teng, Zhenjie; Feng, Jing; Liu, Ronghui; Dong, Yanhong; Chen, Huifang; Xu, Jing; Jiang, Xin; Li, Rui; Lv, Peiyuan			Cerebral Small Vessel Disease is Associated with Mild Cognitive Impairment in Type 2 Diabetes Mellitus	DIABETES METABOLIC SYNDROME AND OBESITY-TARGETS AND THERAPY			English	Article						type 2 diabetes mellitus; mild cognitive impairment; cerebral small vessel disease	PERIVASCULAR SPACES; BRAIN CHANGES; MRI; DYSFUNCTION; DEMENTIA; RISK; MICROBLEEDS; DIAGNOSIS; DECLINE; PEOPLE	Objective: Type 2 diabetes mellitus (T2DM) is associated with cognitive impairment, but the underlying cerebral small vessel disease (CSVD)-related structural brain correlates are unclear. The aim of this study was to investigate the relationship between various imaging markers of CSVD and mild cognitive impairment (MCI) in patients with T2DM. Methods: A total of 228 eligible participants with T2…	[Teng, Zhenjie; Lv, Peiyuan] Hebei Med Univ, Dept Neurol, Shijiazhuang, Hebei, Peoples R China; [Teng, Zhenjie; Dong, Yanhong; Chen, Huifang; Xu, Jing; Jiang, Xin; Li, Rui; Lv, Peiyuan] Hebei Gen Hosp, Dept Neurol, Shijiazhuang, Hebei, Peoples R China; [Feng, Jing] Hebei Gen Hosp, Dept Endocrinol, Shijiazhuang, Hebei, Peoples R China; [Liu, Ronghui] Hebei Gen Hosp, Dept Radiol, Shijiazhuang, Hebe…	Hebei Medical University	Lv, PY (corresponding author), Hebei Gen Hosp, Dept Neurol, 348 Heping West Rd, Shijiazhuang 050051, Hebei, Peoples R China.	peiyuanlu2@163.com							43	9	12	2	15	DOVE MEDICAL PRESS LTD	ALBANY	PO BOX 300-008, ALBANY, AUCKLAND 0752, NEW ZEALAND	1178-7007			DIABET METAB SYND OB	Diabetes Metab. Syndr. Obes.		2022	15
J	Szczesniak, D; Rymaszewska, J; Zimny, A; Sasiadek, M; Poltyn-Zaradna, K; Smith, EE; Zatonska, K; Zatonski, T; Rangarajan, S; Yusuf, S; Szuba, A				Szczesniak, Dorota; Rymaszewska, Joanna; Zimny, Anna; Sasiadek, Marek; Poltyn-Zaradna, Katarzyna; Smith, Eric E.; Zatonska, Katarzyna; Zatonski, Tomasz; Rangarajan, Sumathy; Yusuf, Salim; Szuba, Andrzej			Cerebral small vessel disease and other influential factors of cognitive impairment in the middle-aged: a long-term observational cohort PURE-MIND study in Poland	GEROSCIENCE			English	Article						Cognitive impairment; Influential factors; Cerebral small vessel disease; Middle-aged population	VASCULAR RISK-FACTORS; ALZHEIMERS-DISEASE; FOLLOW-UP; DEMENTIA; MIDLIFE; LEUKOARAIOSIS; HYPERTENSION; PREVALENCE; INFARCTS; OBESITY	A complex picture of factors influencing cognition is necessary to be drawn for a better understanding of the role of potentially modifiable factors in dementia. The aim was to assess the prevalence and determinants of cognitive impairment, including the role of cerebral small vessel disease (CSVD) in Polish middle-aged cohort. A comprehensive set of clinical (hypertension, coronary heart disease…	[Szczesniak, Dorota; Rymaszewska, Joanna] Wroclaw Med Univ, Dept Psychiat, Pasteura 10, PL-50367 Wroclaw, Poland; [Zimny, Anna; Sasiadek, Marek] Wroclaw Med Univ, Dept Gen & Intervent Radiol & Neuroradiol, Borowska 213, PL-50556 Wroclaw, Poland; [Poltyn-Zaradna, Katarzyna; Zatonska, Katarzyna] Wroclaw Med Univ, Dept Social Med, Bujwida 44, PL-50345 Wroclaw, Poland; [Smith, Eric E.] Univ Calgary, …	Wroclaw Medical University; Wroclaw Medical University; Wroclaw Medical University; University of Calgary; Wroclaw Medical University; Population Health Research Institute; McMaster University; Wroclaw Medical University	Zimny, A (corresponding author), Wroclaw Med Univ, Dept Gen & Intervent Radiol & Neuroradiol, Borowska 213, PL-50556 Wroclaw, Poland.	anna.zimny@umed.wroc.pl	smith, Eric/KGL-0324-2024; Zatońska, Katarzyna/ABD-4236-2021; Zatonski, Tomasz/AAY-2989-2020; Szuba, Andrzej/AAY-1162-2020; Szcześniak, Dorota/ABA-8944-2021; Rymaszewska, Joanna/KCL-5477-2024; Połtyn-Zaradna, Katarzyna/ABD-4071-2021; Rymaszewska, Joanna/B-2728-2016	Yusuf, Salim/0000-0003-4776-5601; Sasiadek, Marek/0000-0003-3627-118X; Zatonski, Tomasz/0000-0003-3043-4806; Szczesniak, Dorota/0000-0002-8899-8842; Zatonska, Katarzyna/0000-0002-3772-5588; Szuba, Andrzej/0000-0002-7555-6201; Rymaszewska, Joanna/0000-0001-8985-3592; Poltyn-Zaradna, Katarzyna/0000-0002-5094-219X	National Science Centre grant (NCN) [2015/17/B/NZ7-02963]; Population Health Research Institute; Canadian Institutes of Health Research; Heart and Stroke Foundation of Ontario; Polish Ministry of Science and Higher Education [290/W-PURE/2008/0]	National Science Centre grant (NCN); Population Health Research Institute; Canadian Institutes of Health Research(Canadian Institutes of Health Research (CIHR)); Heart and Stroke Foundation of Ontario(Heart & Stroke Foundation of Ontario); Polish Ministry of Science and Higher Education(Ministry of Science and Higher Education, Poland)	This study was supported by the National Science Centre grant (NCN nr 2015/17/B/NZ7-02963). The authors have not entered into an agreement with the funding organizations that have limited their ability to complete the research as planned and publish the results. The authors have full control of the primary data as well as are willing to allow the journal to review their data if requested. The PUR…		42	17	18	0	7	SPRINGER	DORDRECHT	VAN GODEWIJCKSTRAAT 30, 3311 GZ DORDRECHT, NETHERLANDS	2509-2715	2509-2723		GEROSCIENCE	GeroScience	FEB	2021	43	1
J	Brookes, RL; Hannesdottir, K; Lawrence, R; Morris, RG; Markus, HS				Brookes, Rebecca L.; Hannesdottir, Kristin; Lawrence, Robert; Morris, Robin G.; Markus, Hugh S.			Brief Memory and Executive Test: evaluation of a new screening test for cognitive impairment due to small vessel disease	AGE AND AGEING			English	Article						vascular cognitive impairment; small vessel disease; stroke; lacunar; rapid screening; elderly	MINI-MENTAL-STATE; DEMENTIA; TRIAL; MOCA	Background: cerebral small vessel disease (SVD) is the most common cause of vascular cognitive impairment (VCI). Despite this, there is a paucity of rapid simple screening tools to identify cognitive impairment in SVD and differentiate it from other common dementia types. Objective: to validate a new screening test for cognitive impairment in SVD, the Brief Memory and Executive Test (BMET) batter…	[Brookes, Rebecca L.; Hannesdottir, Kristin; Markus, Hugh S.] Univ London, Stroke & Dementia Res Ctr, London SW17 0RE, England; [Lawrence, Robert] Univ London, Neurodegenerat Unit, Old Age Psychiat Res Grp, London SW17 0RE, England; [Morris, Robin G.] Kings Coll London, Inst Psychiat, Dept Psychol, London SE5 8AF, England	University of London; University of London; University of London; King's College London	Brookes, RL (corresponding author), Univ London, Stroke & Dementia Res Ctr, London SW17 0RE, England.	rbrookes@sgul.ac.uk			English National Institute of Health Research Clinical Stroke Research Network; The Stroke Association (TSA) [2006/12]	English National Institute of Health Research Clinical Stroke Research Network; The Stroke Association (TSA)	Recruitment to the study was supported by the English National Institute of Health Research Clinical Stroke Research Network. This research was supported by The Stroke Association (TSA 2006/12).		21	30	34	0	7	OXFORD UNIV PRESS	OXFORD	GREAT CLARENDON ST, OXFORD OX2 6DP, ENGLAND	0002-0729	1468-2834		AGE AGEING	Age Ageing	MAR	2012	41	2
J	Arba, F; Quinn, T; Hankey, GJ; Ali, M; Lees, KR; Inzitari, D				Arba, F.; Quinn, T.; Hankey, G. J.; Ali, M.; Lees, K. R.; Inzitari, D.		VISTA Collaboration	Cerebral small vessel disease, medial temporal lobe atrophy and cognitive status in patients with ischaemic stroke and transient ischaemic attack	EUROPEAN JOURNAL OF NEUROLOGY			English	Article						Alzheimer's disease; cognitive disorders and dementia; medial temporal lobe atrophy; small vessel disease; stroke	WHITE-MATTER LESIONS; ALZHEIMERS-DISEASE; SCREENING-TESTS; TEST ACCURACY; DEMENTIA; IMPAIRMENT; DIAGNOSIS; DECLINE; RISK; MRI	Background and purposeSmall vessel disease (SVD) and Alzheimer's disease (AD) are two common causes of cognitive impairment and dementia, traditionally considered as distinct processes. The relationship between radiological features suggestive of AD and SVD was explored, and the association of each of these features with cognitive status at 1 year was investigated in patients with stroke or trans…	[Arba, F.; Inzitari, D.] Univ Florence, Neurofarba Dept, Viale Pieraccini 6, I-50134 Florence, Italy; [Arba, F.; Ali, M.] Queen Elizabeth Univ Hosp Glasgow, Inst Cardiovasc & Med Sci, Glasgow, Lanark, Scotland; [Quinn, T.] Univ Glasgow, Inst Cardiovasc & Med Sci, Glasgow Royal Infirm, Glasgow, Lanark, Scotland; [Hankey, G. J.] Univ Western Australia, Harry Perkins Inst Med Res, QEII Med Ctr, Sch …	University of Florence; Queen Elizabeth University Hospital (QEUH); University of Glasgow; University of Western Australia; Harry Perkins Institute of Medical Research; University of Glasgow	Arba, F (corresponding author), Univ Florence, Neurofarba Dept, Viale Pieraccini 6, I-50134 Florence, Italy.	francesco.arba@unifi.it	Quinn, Terence/H-7000-2019; Hankey, Graeme/H-4968-2014; Arba, Francesco/K-6677-2016; Davis, Stephen/L-5260-2013	Ali, Myzoon/0000-0001-5899-2485; Hankey, Graeme/0000-0002-6044-7328; Arba, Francesco/0000-0003-3941-7383; Weir, Christopher/0000-0002-6494-4903; Davis, Stephen/0000-0003-0962-2300	Tenovus Scotland; joint Stroke Association/Chief Scientist Office Senior Clinical Lectureship	Tenovus Scotland; joint Stroke Association/Chief Scientist Office Senior Clinical Lectureship	This study was partly supported by Tenovus Scotland. Dr Quinn is supported by a joint Stroke Association/Chief Scientist Office Senior Clinical Lectureship.		26	42	44	0	12	WILEY	HOBOKEN	111 RIVER ST, HOBOKEN 07030-5774, NJ USA	1351-5101	1468-1331		EUR J NEUROL	Eur. J. Neurol.	FEB	2017	24	2
J	Cui, M; Jin, ZS; Wang, YZ; Jiang, JW; Peng, SS; Wei, Q; Zhang, ST; Tuo, QZ; Xie, JC; Leng, HX; Wang, HX; Zhao, YX; Lei, P; Xu, J; Wang, K; Zhang, JJ; Jiang, YF; Ding, D; Xie, F; Yu, JT; Dong, Q				Cui, Mei; Jin, Zishuo; Wang, Yingzhe; Jiang, Jiwei; Peng, Sisi; Wei, Qiang; Zhang, Shuting; Tuo, Qingzhang; Xie, Junchao; Leng, Haixia; Wang, Hongxing; Zhao, Yanxin; Lei, Peng; Xu, Jun; Wang, Kai; Zhang, Junjian; Jiang, Yanfeng; Ding, Ding; Xie, Fang; Yu, Jintai; Dong, Qiang		VICA Investigators	Imaging, biomarkers, and vascular cognitive impairment in China: Rationale and design for the VICA study	ALZHEIMERS & DEMENTIA			English	Article; Early Access						China; cohort; community; CSVD; hospital; imaging; omics research; stroke; vascular cognitive impairment	CHRONIC CEREBRAL HYPOPERFUSION; SMALL VESSEL DISEASE; ALZHEIMERS-DISEASE; DEMENTIA; PREVALENCE	INTRODUCTIONVascular cognitive impairment (VCI) is highly heterogeneous, with unclear pathogenesis. Individuals with vascular risk factors (VRF), cerebral small vessel disease (CSVD), and stroke are all at risk of developing VCI. To address the growing challenges posed by VCI, the Vascular, Imaging and Cognition Association of China (VICA) was established.METHODSVICA aims to recruit 10,000 partic…	[Cui, Mei; Jin, Zishuo; Wang, Yingzhe; Dong, Qiang] Fudan Univ, Huashan Hosp, Dept Neurol, 12 Middle Wulumuqi Rd, Shanghai 200040, Peoples R China; [Cui, Mei; Dong, Qiang] Natl Ctr Neurol Disorders, MOE Frontiers Ctr Brain Sci, Shanghai, Peoples R China; [Jiang, Jiwei; Xu, Jun] Capital Med Univ, Beijing TianTan Hosp, Beijing, Peoples R China; [Jiang, Jiwei; Xu, Jun] China Natl Clin Res Ctr Neurol…	Fudan University; Capital Medical University; Wuhan University; Anhui Medical University; Sichuan University; Sichuan University; Sichuan University; Tongji University; Capital Medical University; Sichuan University; Sichuan University; Wuhan University; Fudan University; Fudan University; Fudan University; Fudan University; Fudan University; Fudan University; Fudan University	Dong, Q (corresponding author), Fudan Univ, Huashan Hosp, Dept Neurol, 12 Middle Wulumuqi Rd, Shanghai 200040, Peoples R China.	dong_qiang@fudan.edu.cn	tuo, qing-zhang/AAE-2248-2021; Lei, Peng/F-6326-2010		National Key R&D Program of China; Scientific and Technological Innovation [2021ZD0201806, 2022ZD0211600]; [2021YFC2500100]	National Key R&D Program of China; Scientific and Technological Innovation;	We appreciate all the participants and staff of VICA for their important contributions. This study was supported by the National Key R&D Program of China (2021YFC2500100) and Scientific and Technological Innovation 2030-Major Projects (2021ZD0201806, 2022ZD0211600). The funding sources had no role in the study design; in the collection, analysis, and interpretation of data; in the writing of the …		51	0	0	0	0	WILEY	HOBOKEN	111 RIVER ST, HOBOKEN 07030-5774, NJ USA	1552-5260	1552-5279		ALZHEIMERS DEMENT	Alzheimers. Dement.	2024 NOV 13	2024
J	Raposo, N; Zotin, MCZ; Schoemaker, D; Xiong, L; Fotiadis, P; Charidimou, A; Pasi, M; Boulouis, G; Schwab, K; Schirmer, MD; Etherton, MR; Gurol, ME; Greenberg, SM; Duering, M; Viswanathan, A				Raposo, N.; Zanon Zotin, M. C.; Schoemaker, D.; Xiong, L.; Fotiadis, P.; Charidimou, A.; Pasi, M.; Boulouis, G.; Schwab, K.; Schirmer, M. D.; Etherton, M. R.; Gurol, M. E.; Greenberg, S. M.; Duering, M.; Viswanathan, A.			Peak Width of Skeletonized Mean Diffusivity as Neuroimaging Biomarker in Cerebral Amyloid Angiopathy	AMERICAN JOURNAL OF NEURORADIOLOGY			English	Article								BACKGROUND AND PURPOSE: Whole-brain network connectivity has been shown to be a useful biomarker of cerebral amyloid angiopathy and related cognitive impairment. We evaluated an automated DTI-based method, peak width of skeletonized mean diffusivity, in cerebral amyloid angiopathy, together with its association with conventional MRI markers and cognitive functions. MATERIALS AND METHODS: We inclu…	[Raposo, N.; Zanon Zotin, M. C.; Schoemaker, D.; Xiong, L.; Fotiadis, P.; Charidimou, A.; Schwab, K.; Schirmer, M. D.; Etherton, M. R.; Gurol, M. E.; Greenberg, S. M.; Viswanathan, A.] Harvard Med Sch, Massachusetts Gen Hosp, Ctr Stroke Res, Boston, MA 02115 USA; [Raposo, N.] Ctr Hosp Univ Toulouse, Dept Neurol, Toulouse, France; [Raposo, N.] Univ Toulouse, Toulouse NeuroImaging Ctr, INSERM, Univ…	Harvard University; Harvard Medical School; Massachusetts General Hospital; CHU de Toulouse; Institut National de la Sante et de la Recherche Medicale (Inserm); Universite de Toulouse; Universite Toulouse III - Paul Sabatier; Universidade de Sao Paulo; Universite de Lille; CHU Lille; Universite Paris Cite; GHU PARIS Psychiatrie Neurosciences; Massachusetts Institute of Technology (MIT); Helmholtz…	Raposo, N (corresponding author), Ctr Hosp Univ Toulouse, Serv Neurol, Hop Pierre Paul Riquet, Pl Baylac, F-31059 Toulouse 9, France.	raposo.n@chu-toulouse.fr	Gurol, Edip/J-2279-2014; Duering, Marco/AAE-6949-2021; Schirmer, Markus/L-3955-2019; Boulouis, Grégoire/X-3191-2019; Zotin, Maria/AEU-5866-2022; Greenberg, Steven/JOZ-2441-2023; Charidimou, Andreas/N-2057-2017	Charidimou, Andreas/0000-0001-5891-337X; Fotiadis, Panagiotis/0000-0001-7287-9227; Boulouis, Gregoire/0000-0001-8422-9205; Schwab, Kristin/0000-0001-5723-9109; Zanon Zotin, Maria Clara/0000-0001-6604-0660; Pasi, Marco/0000-0001-9976-2459; Duering, Marco/0000-0003-2302-3136	National Institutes of Health [R01AG047975, R01AG026484, P50AG005134, K23AG02872605]; Fulbright Scholarship; Harvard University Committee on General Scholarship; Philippe Foundation; European Union [753896]; Marie Curie Actions (MSCA) [753896] Funding Source: Marie Curie Actions (MSCA)	National Institutes of Health(United States Department of Health & Human ServicesNational Institutes of Health (NIH) - USA); Fulbright Scholarship; Harvard University Committee on General Scholarship; Philippe Foundation; European Union(European Union (EU)); Marie Curie Actions (MSCA)(Marie Curie Actions)	This study was supported by the following National Institutes of Health grants: R01AG047975, R01AG026484, P50AG005134, K23AG02872605. Nicolas Raposo was supported by a Fulbright Scholarship and received an Arthur Sachs Scholarship from the Harvard University Committee on General Scholarship and a Philippe Foundation research grant. Markus D. Schirmer was supported by the European Union's Horizon …		44	26	27	0	2	AMER SOC NEURORADIOLOGY	DENVILLE	PO BOX 3000, DENVILLE, NJ 07834-9349 USA	0195-6108	1936-959X		AM J NEURORADIOL	Am. J. Neuroradiol.	MAY	2021	42	5
J	Mu, RH; Yang, P; Qin, XY; Zheng, W; Li, X; Huang, BQ; Zhu, XQ				Mu, Ronghua; Yang, Peng; Qin, Xiaoyan; Zheng, Wei; Li, Xin; Huang, Bingqin; Zhu, Xiqi			Aberrant baseline brain activity and disrupted functional connectivity in patients with vascular cognitive impairment due to cerebral small vessel disease	FRONTIERS IN NEUROLOGY			English	Article						cerebral small vessel disease; vascular cognitive impairment; resting-state functional magnetic resonance imaging; fractional amplitude of low-frequency fluctuation; functional connectivity	RESTING-STATE FMRI; NETWORKS; PARIETAL	Objective This study aims to examine the alterations in aberrant brain activity and network connectivity between individuals with mild and major vascular cognitive impairment (VCI).Materials and methods A total of 114 patients with cerebral small vessel disease (CSVD) were included in this study, comprising 61 individuals with mild VCI (mean age, 55.7 +/- 6.9 years; male, 42.6%) and 53 cases with…	[Mu, Ronghua; Yang, Peng; Qin, Xiaoyan; Zheng, Wei; Li, Xin; Huang, Bingqin] Nanxishan Hosp Guangxi Zhuang Autonomous Reg, Dept Radiol, Guilin, Peoples R China; [Huang, Bingqin] Guilin Med Univ, Grad Sch, Guilin, Peoples R China; [Zhu, Xiqi] Youjiang Med Univ Nationalities, Dept Radiol, Affiliated Hosp, Baise, Peoples R China; [Zhu, Xiqi] Youjiang Med Univ Nationalities, Affiliated Hosp, Life Sci…	Guilin Medical University; Youjiang Medical University for Nationalities; Youjiang Medical University for Nationalities	Zhu, XQ (corresponding author), Youjiang Med Univ Nationalities, Dept Radiol, Affiliated Hosp, Baise, Peoples R China.;Zhu, XQ (corresponding author), Youjiang Med Univ Nationalities, Affiliated Hosp, Life Sci & Clin Med Res Ctr, Baise, Peoples R China.	xiqi.zhu@163.com	Qin, Xiaoyan/KLZ-0501-2024; Mu, Ronghua/JPA-4240-2023; xiqi, zhu/GLU-8790-2022		Social Development Program of Guilin Science and Technology Bureau [2020011206-7, 20210227-9-2]; Excellence Project of Nanxishan Hospital in Guangxi Zhuang Autonomous Region [NY2019003]; Natural Science Foundation of Guangxi Autonomous Region [2023GXNSFAA026383]	Social Development Program of Guilin Science and Technology Bureau; Excellence Project of Nanxishan Hospital in Guangxi Zhuang Autonomous Region; Natural Science Foundation of Guangxi Autonomous Region(National Natural Science Foundation of Guangxi Province)	The author(s) declare that financial support was received for the research, authorship, and/or publication of this article. This study was supported by Social Development Program of Guilin Science and Technology Bureau (2020011206-7, 20210227-9-2), the Excellence Project of Nanxishan Hospital in Guangxi Zhuang Autonomous Region (NY2019003), and Natural Science Foundation of Guangxi Autonomous Reg…		40	0	0	0	0	FRONTIERS MEDIA SA	LAUSANNE	AVENUE DU TRIBUNAL FEDERAL 34, LAUSANNE, CH-1015, SWITZERLAND	1664-2295			FRONT NEUROL	Front. Neurol.	JUL 3	2024	15
J	Shi, HJ; Cui, LF; Hui, Y; Wu, SL; Li, XS; Shu, R; Song, HC; Wang, JR; Yu, P; Chen, SH; Li, J; Yang, L; Wang, ZC; Yang, Q; Gao, YX				Shi, Huijing; Cui, Liufu; Hui, Ying; Wu, Shouling; Li, Xiaoshuai; Shu, Rong; Song, Haicheng; Wang, Jierui; Yu, Ping; Chen, Shuohua; Li, Jing; Yang, Ling; Wang, Zhenchang; Yang, Qing; Gao, Yuxia			Enlarged Perivascular Spaces in Relation to Cumulative Blood Pressure Exposure and Cognitive Impairment	HYPERTENSION			English	Article						cerebral small vessel diseases; dementia; hypertension; incidence; magnetic resonance imaging	SMALL-VESSEL DISEASE; RISK-FACTORS; DEMENTIA; MRI	BACKGROUND:Hypertension and enlarged perivascular spaces (EPVS) are thought to be associated with cognitive impairment. However, the correlations among hypertension, EPVS, and cognitive impairment have not been studied yet. We aimed to investigate the relationships between cumulative blood pressure (cBP) exposure with EPVS and cognitive impairment and whether EPVS may mediate the relationship bet…	[Yang, Qing; Gao, Yuxia] Tianjin Med Univ, Dept Cardiol, Gen Hosp, 154 Anshan Rd, Tianjin 300070, Peoples R China; [Shi, Huijing] Tianjin Med Univ, Dept Grad Sch, Tianjin, Peoples R China; [Shi, Huijing; Cui, Liufu; Shu, Rong; Song, Haicheng; Wang, Jierui; Yu, Ping] Kailuan Gen Hosp, Dept Rheumatol & Immunol, Tangshan, Hebei, Peoples R China; [Hui, Ying; Li, Xiaoshuai; Wang, Zhenchang] Capital Me…	Tianjin Medical University; Tianjin Medical University; Capital Medical University; North China University of Science & Technology; Tianjin Medical University	Yang, Q; Gao, YX (corresponding author), Tianjin Med Univ, Dept Cardiol, Gen Hosp, 154 Anshan Rd, Tianjin 300070, Peoples R China.;Wang, ZC (corresponding author), Capital Med Univ, Beijing Friendship Hosp, Dept Radiol, Beijing, Peoples R China.	ardio-yq@tmu.edu.cn; tjgaoyuxia@126.com	Wang, Anxin/AAD-4073-2021; Wang, Jierui/HHD-1825-2022; Gao, Yuxia/S-1909-2019		National Natural Science Foundation of China [82272072]	National Natural Science Foundation of China(National Natural Science Foundation of China (NSFC))	This work was supported by the National Natural Science Foundation of China (grant number: 82272072).		30	4	4	1	3	LIPPINCOTT WILLIAMS & WILKINS	PHILADELPHIA	TWO COMMERCE SQ, 2001 MARKET ST, PHILADELPHIA, PA 19103 USA	0194-911X	1524-4563		HYPERTENSION	Hypertension	OCT	2023	80	10
J	Smith, EE; Markus, HS				Smith, Eric E.; Markus, Hugh S.			New Treatment Approaches to Modify the Course of Cerebral Small Vessel Diseases	STROKE			English	Article						cerebral small vessel diseases; dementia; vascular; leukoaraiosis; risk factors; stroke; lacunar	VASCULAR COGNITIVE IMPAIRMENT; WHITE-MATTER HYPERINTENSITIES; TRANSIENT ISCHEMIC ATTACK; RECENT LACUNAR STROKE; DOUBLE-BLIND; PERINDOPRIL PROTECTION; SECONDARY PREVENTION; ANTIPLATELET THERAPY; LESION PROGRESSION; RECURRENT STROKE	Supplemental Digital Content is available in the text.	[Smith, Eric E.] Univ Calgary, Hotchkiss Brain Inst, Dept Clin Neurosci, Calgary, AB, Canada; [Markus, Hugh S.] Univ Cambridge, Dept Clin Neurosci, Cambridge, England	University of Calgary; University of Cambridge	Smith, EE (corresponding author), Univ Calgary, Room 2941,Hlth Sci Bldg,3330 Hosp Dr NW, Calgary, AB T2N 4N1, Canada.	eesmith@ucalgary.ca	Smith, Eric/C-5443-2012		Katthy Taylor Chair in Vascular Dementia from the University of Calgary; Canadian Institutes of Health Research; Brain Canada; National Institutes of Health Research (NIHR) Senior Investigator award; Medical Research Council; British Heart Foundation; Alzheimer's Research UK; Stroke Association	Katthy Taylor Chair in Vascular Dementia from the University of Calgary; Canadian Institutes of Health Research(Canadian Institutes of Health Research (CIHR)); Brain Canada; National Institutes of Health Research (NIHR) Senior Investigator award; Medical Research Council(UK Research & Innovation (UKRI)Medical Research Council UK (MRC)); British Heart Foundation(British Heart Foundation); Alzheime…	Dr Smith is supported by the Katthy Taylor Chair in Vascular Dementia from the University of Calgary. He has received funding from the Canadian Institutes of Health Research and Brain Canada. H.S. Markus is supported by the National Institutes of Health Research (NIHR) Senior Investigator award. His research is supported by infrastructural support from the Cambridge University Hospital Trust NIHR…		75	61	63	3	18	LIPPINCOTT WILLIAMS & WILKINS	PHILADELPHIA	TWO COMMERCE SQ, 2001 MARKET ST, PHILADELPHIA, PA 19103 USA	0039-2499	1524-4628		STROKE	Stroke	JAN	2020	51	1
J	Tang, XP; Xiao, XL; Yin, JH; Yang, T; Zeng, BL				Tang, Xiaoping; Xiao, Xinlan; Yin, Jianhua; Yang, Ting; Zeng, Bingliang			An Assessment of the Relationship between Structural and Functional Imaging of Cerebrovascular Disease and Cognition-Related Fibers	COMPUTATIONAL AND MATHEMATICAL METHODS IN MEDICINE			English	Article							BURDEN; PERFORMANCE; PATHOLOGY; MASS	In order to assess the relationship between structural and functional imaging of cerebrovascular disease and cognition-related fibers, this paper chooses a total of 120 patients who underwent cerebral small vessel disease (CSVD) treatment at a designated hospital by this study from June 2013 to June 2018 and divides them into 3 groups according to the random number table method: vascular dementia…	[Tang, Xiaoping; Xiao, Xinlan; Yin, Jianhua; Yang, Ting] Nanchang Univ, Affiliated Hosp 2, Dept Radiol, Nanchang 330006, Jiangxi, Peoples R China; [Zeng, Bingliang] Nanchang Univ, Jiangxi Prov Peoples Hosp, Dept Radiol, Nanchang 330006, Jiangxi, Peoples R China	Nanchang University; Nanchang University	Zeng, BL (corresponding author), Nanchang Univ, Jiangxi Prov Peoples Hosp, Dept Radiol, Nanchang 330006, Jiangxi, Peoples R China.	zengbingliang@sina.com			Natural Science Foundation of Jiangxi Province, China [20192BAB205085]; applied research and cultivation program of Science and Technology Department of Jiangxi Province, China [20181BBG78065]	Natural Science Foundation of Jiangxi Province, China(Natural Science Foundation of Jiangxi Province); applied research and cultivation program of Science and Technology Department of Jiangxi Province, China	This study was supported by the Natural Science Foundation of Jiangxi Province, China (20192BAB205085), and the applied research and cultivation program of Science and Technology Department of Jiangxi Province, China (20181BBG78065).		19	3	4	1	3	HINDAWI LTD	LONDON	ADAM HOUSE, 3RD FLR, 1 FITZROY SQ, LONDON, W1T 5HF, ENGLAND	1748-670X	1748-6718		COMPUT MATH METHOD M	Comput. Math. Method Med.	JAN 20	2020	2020
J	Li, H; Cui, LQ; Wang, M; Liao, MS; Li, JB; Ouyang, FB; Mei, T; Zen, HX; Fan, YH				Li, Hao; Cui, Liqian; Wang, Meng; Liao, Mengshi; Li, Jin Biao; Ouyang, Fubing; Mei, Ting; Zen, Huixing; Fan, Yuhua			Apathy is associated with striatal atrophy and cognitive impairment in cerebral small vessel disease	JOURNAL OF AFFECTIVE DISORDERS			English	Article						Cerebral small vessel disease; Apathy; Cognitive function; Deep grey matter; Striatum	DEPRESSION; REWARD; STROKE	Background: Apathy has been considered a common neuropsychiatric symptom and an important contributor to cognitive impairment in cerebral small vessel disease (SVD). However, the mechanism leading to apathy in SVD and the process whereby apathy promotes cognitive impairments remain largely unknown. We aimed to explore the relationship between apathy, cognition, and structural changes of deep grey…	[Li, Hao; Cui, Liqian; Liao, Mengshi; Li, Jin Biao; Ouyang, Fubing; Zen, Huixing; Fan, Yuhua] Sun Yat Sen Univ, Affiliated Hosp 1, Dept Neurol, Natl Key Clin Dept,Guangdong Prov Key Lab Diag & T, 58 Zhongshan Rd 2, Guangzhou 510080, Peoples R China; [Li, Hao; Cui, Liqian; Liao, Mengshi; Li, Jin Biao; Ouyang, Fubing; Zen, Huixing; Fan, Yuhua] Sun Yat Sen Univ, Key Discipline Neurol, 58 Zhongshan R…	Sun Yat Sen University; Sun Yat Sen University; Radboud University Nijmegen; Sun Yat Sen University; Radboud University Nijmegen; Sun Yat Sen University	Cui, LQ; Fan, YH (corresponding author), Sun Yat Sen Univ, Affiliated Hosp 1, Dept Neurol, Guangzhou 510080, Peoples R China.	cuiliqian@mail.sysu.edu.cn; fanyuhua@mail.sysu.edu.cn	Li, Hao/IXN-6771-2023	LI, HAO/0000-0002-2125-9092	Guangdong Provincial Key Laboratory of Diagnosis and Treatment of Major Neurological Diseases [2020B1212060017]; Guangdong Provincial Clinical Research Center for Neurological Diseases [2020B1111170002]; Southern China International Cooperation Base for Early Intervention and Functional Rehabilitation of Neurological Diseases [2015B050501003, 2020A0505020004]; Guangdong Provincial Engineering Cen…	Guangdong Provincial Key Laboratory of Diagnosis and Treatment of Major Neurological Diseases; Guangdong Provincial Clinical Research Center for Neurological Diseases; Southern China International Cooperation Base for Early Intervention and Functional Rehabilitation of Neurological Diseases; Guangdong Provincial Engineering Center For Major Neurological Disease Treatment, Guangdong Provincial Tra…	This study was supported by grants from Guangdong Provincial Key Laboratory of Diagnosis and Treatment of Major Neurological Diseases (2020B1212060017) , Guangdong Provincial Clinical Research Center for Neurological Diseases (2020B1111170002) , the Southern China International Cooperation Base for Early Intervention and Functional Rehabilitation of Neurological Diseases (2015B050501003, 2020A050…		42	2	3	0	13	ELSEVIER	AMSTERDAM	RADARWEG 29, 1043 NX AMSTERDAM, NETHERLANDS	0165-0327	1573-2517		J AFFECT DISORDERS	J. Affect. Disord.	MAY 1	2023	328
J	Xu, CT; Xia, JJ; Qiang, YF; Wu, YZ				Xu, Chentao; Xia, Jinjin; Qiang, Yanfei; Wu, Yingzhe			Relationship between burden of cerebral small vessel disease on imaging and cognitive impairment of COPD patients	JOURNAL OF NEUROSCIENCE METHODS			English	Article						Chronic obstructive pulmonary disease; Cerebral small vessel disease burden score; Cognitive impairment	OBSTRUCTIVE PULMONARY-DISEASE	Objective: This study aims to explore the relationship between the burden of cerebral small vessel disease (CSVD) on imaging and cognitive impairment (CI) in patients with chronic obstructive pulmonary disease (COPD). Methods: The study included 118 COPD patients admitted to Changxing People's Hospital between July 2020 and July 2023. All patients received a 1.5 T MRI of the brain and pulmonary f…	[Xu, Chentao; Wu, Yingzhe] Changxing Peoples Hosp, Dept Radiol, Huzhou 313100, Zhejiang, Peoples R China; [Xia, Jinjin] Changxing Peoples Hosp, Dept Neurol, Huzhou 313100, Zhejiang, Peoples R China; [Qiang, Yanfei] Changxing Peoples Hosp, Dept Respirat, Huzhou 313100, Zhejiang, Peoples R China		Wu, YZ (corresponding author), Changxing Peoples Hosp, Dept Radiol, Huzhou 313100, Zhejiang, Peoples R China.	w13868254210@163.com; 63173004@qq.com; 1165748731@qq.com; iwake@live.com							22	0	0	3	3	ELSEVIER	AMSTERDAM	RADARWEG 29, 1043 NX AMSTERDAM, NETHERLANDS	0165-0270	1872-678X		J NEUROSCI METH	J. Neurosci. Methods	OCT	2024	410
J	Ruchoux, MM; Kalaria, RN; Román, GC				Ruchoux, Marie-Magdeleine; Kalaria, Raj N.; Roman, Gustavo C.			The pericyte: A critical cell in the pathogenesis of CADASIL	CEREBRAL CIRCULATION-COGNITION AND BEHAVIOR			English	Article						Alzheimer disease; CADASIL; Cerebral blood flow; Endothelium; NOTCH3; Pericyte; Vascular smooth muscle cell; Blood-brain barrier; Subcortical vascular dementia	AUTOSOMAL-DOMINANT ARTERIOPATHY; GRANULAR OSMIOPHILIC MATERIAL; MESENCHYMAL STEM-CELLS; CEREBRAL WHITE-MATTER; VIRCHOW-ROBIN SPACES; SMALL VESSEL DISEASE; SMOOTH-MUSCLE-CELLS; BLOOD-BRAIN-BARRIER; SUBCORTICAL INFARCTS; ALZHEIMERS-DISEASE	Cerebral autosomal dominant arteriopathy with subcortical infarcts and leukoencephalopathy (CADASIL) is a hereditary small vessel disease presenting with migraine, mood and cognitive disorders, focal neurological deficits, recurrent ischemic attacks, lacunar infarcts and brain white matter changes. As they age, CADASIL patients invariably develop cognitive impairment and subcortical dementia. CAD…	[Ruchoux, Marie-Magdeleine] Univ Artois, Alzheimers Clin Methodist Neurol Inst, Blood Brain Barrier Lab Lens France, Houston, TX USA; [Kalaria, Raj N.] Newcastle Univ, Translat & Clin Res Inst, Newcastle Upon Tyne, England; [Roman, Gustavo C.] Houston Methodist Hosp, Methodist Neurol Inst, Dept Neurol, Houston, TX 77030 USA; [Roman, Gustavo C.] Weill Cornell Med Coll, New York, NY USA; [Roman, Gu…	Newcastle University - UK; Houston Methodist; Cornell University; Weill Cornell Medicine; Texas A&M University System; Texas A&M University College Station; Texas A&M Health Science Center	Kalaria, RN (corresponding author), Newcastle Univ, Translat & Clin Res Inst, Newcastle Upon Tyne, England.	raj.kalaria@ncl.ac.uk	Kalaria, Raj/AAX-2630-2020		UK Medical Research Council (MRC) [G0500247, G0400074]; Newcastle NIHR Biomedical Research Centre in Ageing and Age-Related Diseases award	UK Medical Research Council (MRC)(UK Research & Innovation (UKRI)Medical Research Council UK (MRC)); Newcastle NIHR Biomedical Research Centre in Ageing and Age-Related Diseases award	RK's work was supported by grants from the UK Medical Research Council (MRC, G0500247) , Newcastle Centre for Brain Ageing and Vitality (UKRI) . The NBTR is funded by a grant from the UK MRC (G0400074) with further support from the Newcastle NIHR Biomedical Research Centre in Ageing and Age-Related Diseases award to the Newcastle upon Tyne Hospitals NHS Foundation Trust.		140	12	12	1	8	ELSEVIER	AMSTERDAM	RADARWEG 29, 1043 NX AMSTERDAM, NETHERLANDS	2666-2450			CEREB CIRC-COGN BEHA	Cereb. Circ.-Cogn. Behav.		2021	2
J	Zhang, SY; Li, P; Feng, Q; Shen, R; Zhou, H; Zhao, Z				Zhang, Shiyu; Li, Ping; Feng, Qian; Shen, Rong; Zhou, Hua; Zhao, Zhong			Using individualized structural covariance networks to analyze the heterogeneity of cerebral small vessel disease with cognitive impairment	JOURNAL OF STROKE & CEREBROVASCULAR DISEASES			English	Article						Cerebral small vessel disease; Individualized differential structural covariance; Structural covariance network; Heterogeneity; Cognitive impairment; Cognitive impairment	CINGULATE CORTEX	Background: Cerebral small vessel disease (CSVD) includes vascular disorders characterized by heterogeneous pathomechanisms and different neuropathological clinical manifestations. Cognitive dysfunction in CSVD is associated with reductions in structural covariance networks (SCNs). A majority of research conducted on SCNs focused on group-level analysis. However, it is crucial to investigate the …	[Zhang, Shiyu; Li, Ping; Feng, Qian; Shen, Rong; Zhou, Hua; Zhao, Zhong] Nanjing Med Univ, Suzhou Municipal Hosp, Gusu Sch, Dept Neurol,Affiliated Suzhou Hosp, Suzhou 215000, Peoples R China	Nanjing Medical University	Zhao, Z (corresponding author), Nanjing Med Univ, Suzhou Municipal Hosp, Gusu Sch, Dept Neurol,Affiliated Suzhou Hosp, Suzhou 215000, Peoples R China.	zhhua1978@sohu.com; zhaozhong1963@sina.com			Gusu Health Personnel Training Program [GSWS2019058]; Science and Technology Program of Suzhou [SKYD2022133]	Gusu Health Personnel Training Program; Science and Technology Program of Suzhou	Funding This study was supported by the Gusu Health Personnel Training Program (GSWS2019058) and Science and Technology Program of Suzhou (SKYD2022133) . The funders have no role in the study design or data collection.		32	0	0	0	0	ELSEVIER	AMSTERDAM	RADARWEG 29, 1043 NX AMSTERDAM, NETHERLANDS	1052-3057	1532-8511		J STROKE CEREBROVASC	J. Stroke Cerebrovasc. Dis.	NOV	2024	33	11
S	Farhat, NS; Theiss, R; Santini, T; Ibrahim, TS; Aizenstein, HJ		Kim, YK		Farhat, Nadim S.; Theiss, Robert; Santini, Tales; Ibrahim, Tamer S.; Aizenstein, Howard J.			Neuroimaging of Small Vessel Disease in Late-Life Depression	FRONTIERS IN PSYCHIATRY: ARTIFCIAL INTELLIGENCE, PRECISION MEDICINE, AND OTHER PARADIGM SHIFTS	Advances in Experimental Medicine and Biology		English	Article; Book Chapter						Cerebral small vessel disease; Late-life depression; Ultrahigh field; Magnetic resonance imaging; Cerebral microvascular mechanisms; Tic-tac-toe radiofrequency head coil	WHITE-MATTER HYPERINTENSITIES; CEREBRAL-BLOOD-FLOW; MAGNETIC-RESONANCE ELASTOGRAPHY; AUTOSOMAL-DOMINANT ARTERIOPATHY; SILENT BRAIN INFARCTS; PERIVASCULAR SPACES; CEREBROVASCULAR REACTIVITY; CORTICAL MICROINFARCTS; COGNITIVE IMPAIRMENT; SUBCORTICAL INFARCTS	Cerebral small vessel disease is associated with late-life depression, cognitive impairment, executive dysfunction, distress, and loss of life for older adults. Late-life depression is becoming a substantial public health burden, and a considerable number of older adults presenting to primary care have significant clinical depression. Even though white matter hyperintensities are linked with smal…	[Farhat, Nadim S.; Santini, Tales; Ibrahim, Tamer S.; Aizenstein, Howard J.] Univ Pittsburgh, Swanson Sch Engn, Dept Bioengn, Pittsburgh, PA 15261 USA; [Theiss, Robert] Univ Pittsburgh, Sch Med, Pittsburgh, PA USA; [Ibrahim, Tamer S.; Aizenstein, Howard J.] Univ Pittsburgh, Sch Med, Dept Psychiat, Pittsburgh, PA USA; [Ibrahim, Tamer S.] Univ Pittsburgh, Sch Med, Dept Radiol, Pittsburgh, PA USA; […	Pennsylvania Commonwealth System of Higher Education (PCSHE); University of Pittsburgh; Pennsylvania Commonwealth System of Higher Education (PCSHE); University of Pittsburgh; Pennsylvania Commonwealth System of Higher Education (PCSHE); University of Pittsburgh; Pennsylvania Commonwealth System of Higher Education (PCSHE); University of Pittsburgh; Pennsylvania Commonwealth System of Higher Educ…	Ibrahim, TS; Aizenstein, HJ (corresponding author), Univ Pittsburgh, Swanson Sch Engn, Dept Bioengn, Pittsburgh, PA 15261 USA.	tibrahim@pitt.edu; aizen@pitt.edu	Aizenstein, Howard/P-4432-2017	Santini, Tales/0000-0003-4533-9190	NIA NIH HHS [R01 AG063525] Funding Source: Medline; NIMH NIH HHS [R01 MH111265] Funding Source: Medline	NIA NIH HHS(United States Department of Health & Human ServicesNational Institutes of Health (NIH) - USANIH National Institute on Aging (NIA)); NIMH NIH HHS(United States Department of Health & Human ServicesNational Institutes of Health (NIH) - USANIH National Institute of Mental Health (NIMH))			130	3	4	1	11	SPRINGER-VERLAG SINGAPORE PTE LTD	SINGAPORE	152 BEACH ROAD, #21-01/04 GATEWAY EAST, SINGAPORE, 189721, SINGAPORE	0065-2598	2214-8019	978-981-32-9721-0; 978-981-32-9720-3	ADV EXP MED BIOL	Adv.Exp.Med.Biol.		2019	1192
J	Shi, YC; Xu, M; Zhang, XX; Han, Y; Xi, GJ; Mao, HX; Deng, JY; Gao, QQ; Ji, Y; Ma, XM; Li, MY; Cheng, C; Fang, XM; Wang, F				Shi, Yachen; Xu, Min; Zhang, Xiaoxuan; Han, Yan; Xi, Guangjun; Mao, Haixia; Deng, Jingyu; Gao, Qianqian; Ji, Yi; Ma, Xuemei; Li, Mingyu; Cheng, Chao; Fang, Xiangming; Wang, Feng			Interaction Between DHCR24 and hsa_circ_0015335 Facilitates Cognitive Impairment in Cerebral Small Vessel Disease Patients	CNS NEUROSCIENCE & THERAPEUTICS			English	Article						brain magnetic resonance imaging; cerebral small vessel disease; cholesterol metabolism; circRNA; cognitive impairment; mRNA	GRAY-MATTER VOLUME; SCREENING TOOL; MOCA; 24(S)-HYDROXYCHOLESTEROL; MODULATOR	AimsThe study attempted to determine the underlying role and regulation mechanism of 3 beta-hydroxysterol-Delta 24 reductase (DHCR24) in the pathophysiology of cerebral small vessel disease-associated cognitive impairment (CSVD-CI). An RNA high-throughput sequencing and independent verification were conducted to identify potential circRNAs becoming the upstream regulator.MethodsRNA sequencing was…	[Shi, Yachen; Han, Yan; Xi, Guangjun; Deng, Jingyu; Ma, Xuemei; Wang, Feng] Nanjing Med Univ, Wuxi Peoples Hosp, Wuxi Med Ctr, Dept Neurol,Affiliated Wuxi Peoples Hosp, Wuxi, Peoples R China; [Shi, Yachen; Han, Yan; Xi, Guangjun; Deng, Jingyu; Ma, Xuemei; Wang, Feng] Nanjing Med Univ, Affiliated Wuxi Peoples Hosp, Dept Intervent Neurol, Wuxi Peoples Hosp,Wuxi Med Ctr, Wuxi 214023, Jiangsu, People…	Jiangnan University; Nanjing Medical University; Jiangnan University; Nanjing Medical University; Jiangnan University; Nanjing Medical University; Nanjing Medical University; Jiangnan University	Shi, YC (corresponding author), Nanjing Med Univ, Wuxi Peoples Hosp, Wuxi Med Ctr, Dept Neurol,Affiliated Wuxi Peoples Hosp, Wuxi, Peoples R China.;Shi, YC (corresponding author), Nanjing Med Univ, Affiliated Wuxi Peoples Hosp, Dept Intervent Neurol, Wuxi Peoples Hosp,Wuxi Med Ctr, Wuxi 214023, Jiangsu, Peoples R China.	yachen_shi@163.com		Shi, Yachen/0000-0003-2241-9227	Jiangsu province double-creation doctoral talent plan; Neurology and Radiology Department of the Affiliated Wuxi People's Hospital of Nanjing Medical University - WuXi Municipal Health Commission [Q202222]; National Natural Science Foundation of China [82301715]; Medical Expert Team Program of Wuxi Taihu Talent Plan [2021 (2021THRC-TF-YXYXK)]; Wuxi Taihu Lake Talent Plan, Supports for Leading Tal…	Jiangsu province double-creation doctoral talent plan; Neurology and Radiology Department of the Affiliated Wuxi People's Hospital of Nanjing Medical University - WuXi Municipal Health Commission; National Natural Science Foundation of China(National Natural Science Foundation of China (NSFC)); Medical Expert Team Program of Wuxi Taihu Talent Plan; Wuxi Taihu Lake Talent Plan, Supports for Leadin…	The authors would like to thank all participants in the present study for their cooperation and relevant medical staff (e.g., Miss. Liujia Lu, Miss. Mingyu Li, Mr. Yang Li, and Miss. Qinyu Han) from the Neurology and Radiology Department of the Affiliated Wuxi People's Hospital of Nanjing Medical University for their assistance in this work. We thank extremely Shanghai Genesky Biotechnology Compa…		55	0	0	1	1	WILEY	HOBOKEN	111 RIVER ST, HOBOKEN 07030-5774, NJ USA	1755-5930	1755-5949		CNS NEUROSCI THER	CNS Neurosci. Ther.	NOV	2024	30	11
J	Li, H; Cai, MF; Jacob, MA; Norris, DG; Marques, JP; Chamberland, M; Duering, M; Kessels, RPC; de Leeuw, FE; Tuladhar, AM				Li, Hao; Cai, Mengfei; Jacob, Mina A.; Norris, David G.; Marques, Jose P.; Chamberland, Maxime; Duering, Marco; Kessels, Roy P. C.; de Leeuw, Frank-Erik; Tuladhar, Anil M.			Dissociable Contributions of Thalamic-Subregions to Cognitive Impairment in Small Vessel Disease	STROKE			English	Article						cerebral small vessel disease; cognitive impairments; cortical regions; thalamus; white matter	WHITE-MATTER TRACTS; PROCESSING SPEED DEFICITS; LACUNAR INFARCTS; ATROPHY; CONNECTIVITY	Background:Structural network damage is a potentially important mechanism by which cerebral small vessel disease (SVD) can cause cognitive impairment. As a central hub of the structural network, the role of thalamus in SVD-related cognitive impairments remains unclear. We aimed to determine the associations between the structural alterations of thalamic subregions and cognitive impairments in SVD…	[Li, Hao; Jacob, Mina A.; de Leeuw, Frank-Erik; Tuladhar, Anil M.] Radboud Univ Nijmegen, Med Ctr, Dept Neurol, Nijmegen, Netherlands; [Norris, David G.; Marques, Jose P.] Radboud Univ Nijmegen, Donders Inst Brain Cognit & Behav, Ctr Cognit Neuroimaging, Nijmegen, Netherlands; Southern Med Univ, Guangdong Prov Peoples Hosp, Guangdong Neurosci Inst, Guangdong Acad Med Sci,Dept Neurol, Guangzhou, P…	Radboud University Nijmegen; Radboud University Nijmegen; Guangdong Academy of Medical Sciences & Guangdong General Hospital; Southern Medical University - China; University of Basel; University of Basel; University of Munich; Radboud University Nijmegen; Radboud University Nijmegen; Radboud University Nijmegen	Tuladhar, AM (corresponding author), Radboud Univ Nijmegen, Med Ctr, Dept Neurol, Reinier Postlaan 4, NL-6500 HB Nijmegen, Netherlands.	hao.li@radboudumc.nl; cmfdream@foxmail.com; mina.a.jacob@radboudumc.nl; david.norris@donders.ru.nl; j.marques@donders.ru.nl; maxime.chamberland@donders.ru.nl; marco.duering@miac.ch; roy.kessels@donders.ru.nl; FrankErik.deLeeuw@radboudumc.nl; anil.tuladhar@radboudumc.nl	Jacob, Mina/ABH-3341-2021; Chamberland, Maxime/AAX-3302-2020; Duering, Marco/AAE-6949-2021; Marques, José/R-3616-2018; Cai, Mengfei/M-9722-2019; Li, Hao/IXN-6771-2023; Norris, David/A-1937-2010; Kessels, Roy/D-1902-2010; Marques, Jose P./B-4922-2015	Chamberland, Maxime/0000-0001-7064-0984; LI, HAO/0000-0002-2125-9092; Cai, Mengfei/0000-0003-0927-2558; Duering, Marco/0000-0003-2302-3136; Marques, Jose P./0000-0001-8157-8864	China Scholarship Council [202106380078, 201706100189]; Dutch Brain Foundation personal fellowship; The Netherlands Organization for Health Research and Development [016.126.351]; Netherlands Cardiovascular Research Initiative; The Dutch Heart Foundation [CVON 2018-28, 2012-06]; Dutch Heart Foundation [2016T044]	China Scholarship Council(China Scholarship Council); Dutch Brain Foundation personal fellowship; The Netherlands Organization for Health Research and Development(Netherlands Organization for Health Research and Development); Netherlands Cardiovascular Research Initiative; The Dutch Heart Foundation(Netherlands Heart Foundation); Dutch Heart Foundation(Netherlands Heart Foundation)	This work was supported by China Scholarship Council (No.202106380078 to Dr Li, No.201706100189 to Dr Cai), Dutch Brain Foundation personal fellowship (H04-12; F200 9(1)-16 to Dr de Leeuw), VIDI innovational grant from The Netherlands Organization for Health Research and Development (ZonMw grant 016.126.351 to Dr de Leeuw), and the Netherlands Cardiovascular Research Initiative: The Dutch Heart F…		40	7	7	1	5	LIPPINCOTT WILLIAMS & WILKINS	PHILADELPHIA	TWO COMMERCE SQ, 2001 MARKET ST, PHILADELPHIA, PA 19103 USA	0039-2499	1524-4628		STROKE	Stroke	MAY	2023	54	5
J	Lawrence, AJ; Patel, B; Morris, RG; MacKinnon, AD; Rich, PM; Barrick, TR; Markus, HS				Lawrence, Andrew J.; Patel, Bhavini; Morris, Robin G.; MacKinnon, Andrew D.; Rich, Philip M.; Barrick, Thomas R.; Markus, Hugh S.			Mechanisms of Cognitive Impairment in Cerebral Small Vessel Disease: Multimodal MRI Results from the St George's Cognition and Neuroimaging in Stroke (SCANS) Study	PLOS ONE			English	Article							DIFFUSION TENSOR; ALZHEIMERS-DISEASE; LEUKOARAIOSIS; MICROBLEEDS; DYSFUNCTION; PROGRESSION; PROFILES; CADASIL; ROBUST	Cerebral small vessel disease (SVD) is a common cause of vascular cognitive impairment. A number of disease features can be assessed on MRI including lacunar infarcts, T2 lesion volume, brain atrophy, and cerebral microbleeds. In addition, diffusion tensor imaging (DTI) is sensitive to disruption of white matter ultrastructure, and recently it has been suggested that additional information on the…	[Lawrence, Andrew J.; Patel, Bhavini; Barrick, Thomas R.; Markus, Hugh S.] St Georges Univ London, Stroke & Dementia Res Ctr, London, England; [Morris, Robin G.] Inst Psychiat, Dept Psychol, London SE5 8AF, England; [MacKinnon, Andrew D.; Rich, Philip M.] St Georges Healthcare NHS Trust, Dept Neuroradiol, Atkinson Morley Reg Neurosci Ctr, London, England	City St Georges, University of London; St Georges University London; University of London; King's College London; City St Georges, University of London; St Georges University London	Lawrence, AJ (corresponding author), St Georges Univ London, Stroke & Dementia Res Ctr, London, England.	alawrenc@sgul.ac.uk; hmarkus@sgul.ac.uk	Barrick, Thomas/HNB-7441-2023	Barrick, Thomas/0000-0003-1783-3650; Lawrence, Andrew/0000-0002-1420-3381	English National Institute of Health Research Clinical Stroke Research Network; NIH; Wellcome Trust [081589]	English National Institute of Health Research Clinical Stroke Research Network; NIH(United States Department of Health & Human ServicesNational Institutes of Health (NIH) - USA); Wellcome Trust(Wellcome Trust)	Recruitment to the study was supported by the English National Institute of Health Research Clinical Stroke Research Network. We thank Lalit Kalra and Tony Rudd for help with recruitment. We also thank Thomas Willis for assistance with neuropsychological assessment and Ai Wern Chung for assistance with MRI analysis. We acknowledge the Neuroergonomics Research Team of the University of Iowa's Depa…		44	106	127	1	38	PUBLIC LIBRARY SCIENCE	SAN FRANCISCO	1160 BATTERY STREET, STE 100, SAN FRANCISCO, CA 94111 USA	1932-6203			PLOS ONE	PLoS One	APR 22	2013	8	4
J	Jang, H; Kim, HJ; Choe, YS; Kim, SJ; Park, S; Kim, Y; Kim, KW; Lyoo, CH; Cho, H; Ryu, YH; Choi, JY; DeCarli, C; Na, DL; Seo, SW				Jang, Hyemin; Kim, Hee Jin; Choe, Yeong Sim; Kim, Soo-Jong; Park, Seongbeom; Kim, Yeshin; Kim, Ko Woon; Lyoo, Chul Hyoung; Cho, Hanna; Ryu, Young Hoon; Choi, Jae Yong; DeCarli, Charles; Na, Duk L.; Seo, Sang Won		Alzheimers Dis Neuroimaging Initia	The Impact of Amyloid-β or Tau on Cognitive Change in the Presence of Severe Cerebrovascular Disease	JOURNAL OF ALZHEIMERS DISEASE			English	Article						Alzheimer's disease; amyloid; cerebral small vessel diseases; cognitive dysfunction; positron emission tomography; tau; vascular dementia	SUBCORTICAL VASCULAR DEMENTIA; CEREBRAL MICROINFARCTS; CORTICAL MICROINFARCTS; IN-VIVO; 3T MRI; ALZHEIMER; DECLINE; IDENTIFICATION; LEUKOARAIOSIS; PREDICTORS	Background: As Alzheimer's disease (AD) and cerebral small vessel disease (CSVD) commonly coexist, the interaction between two has been of the considerable interest. Objective: We determined whether the association of A beta and tau with cognitive decline differs by the presence of significant CSVD. Methods: We included 60 subcortical vascular cognitive impairment (SVCI) from Samsung Medical Cent…	[Jang, Hyemin; Kim, Hee Jin; Choe, Yeong Sim; Kim, Soo-Jong; Park, Seongbeom; Na, Duk L.; Seo, Sang Won] Sungkyunkwan Univ, Samsung Med Ctr, Dept Neurol, Sch Med, 81 Ilwon Ro, Seoul 06351, South Korea; [Jang, Hyemin; Kim, Hee Jin; Na, Duk L.; Seo, Sang Won] Samsung Med Ctr, Neurosci Ctr, Seoul, South Korea; [Jang, Hyemin; Kim, Hee Jin; Choe, Yeong Sim; Kim, Soo-Jong; Na, Duk L.; Seo, Sang Won] Sa…	Sungkyunkwan University (SKKU); Samsung Medical Center; Sungkyunkwan University (SKKU); Samsung Medical Center; Sungkyunkwan University (SKKU); Samsung Medical Center; Kangwon National University; Kangwon National University Hospital; Jeonbuk National University; Yonsei University; Yonsei University Health System; Yonsei University; Yonsei University Health System; University of California System…	Jang, H; Seo, SW (corresponding author), Sungkyunkwan Univ, Samsung Med Ctr, Dept Neurol, Sch Med, 81 Ilwon Ro, Seoul 06351, South Korea.	hmjang57@gmail.com; sangwonseo@empal.com	Kim, Junpyo/HGD-2747-2022; Kim, Seung/T-5133-2017; DeCarli, Charles/B-5541-2009; Choi, Jae-Young/AAW-2795-2021; Kim, Yun/E-7117-2015; Cho, Hwa Jin/AFA-1420-2022; Kim, Hee/AAU-6368-2021; Kim, Soo-Jong/JCP-3527-2023	Lyoo, Chul Hyoung/0000-0003-2231-672X; Cho, Hanna/0000-0001-5936-1546; RYU, YOUNG HOON/0000-0002-9000-5563; Choe, Yeong Sim/0000-0001-8921-749X	Korea Centers for Disease Control and Prevention [2018ER6203-02]; Brain Research Program through the National Research Foundation of Korea (NRF) - Ministry of Science, ICT & Future Planning [2016M3C7A1913844]; Korean Health Technology R&D Project through the Korea Health Industry Development Institute (KHIDI) - Ministry of Health & Welfare, Republic of Korea [HI19C1132]; National Research Council…	Korea Centers for Disease Control and Prevention; Brain Research Program through the National Research Foundation of Korea (NRF) - Ministry of Science, ICT & Future Planning; Korean Health Technology R&D Project through the Korea Health Industry Development Institute (KHIDI) - Ministry of Health & Welfare, Republic of Korea; National Research Council of Science & Technology (NST) by the Korea gov…	This study was supported by Research of Korea Centers for Disease Control and Prevention (2018ER6203-02), the Brain Research Program through the National Research Foundation of Korea (NRF) funded by the Ministry of Science, ICT & Future Planning (2016M3C7A1913844), a grant of the Korean Health Technology R&D Project through the Korea Health Industry Development Institute (KHIDI) funded by the Min…		51	12	13	0	1	IOS PRESS	AMSTERDAM	NIEUWE HEMWEG 6B, 1013 BG AMSTERDAM, NETHERLANDS	1387-2877	1875-8908		J ALZHEIMERS DIS	J. Alzheimers Dis.		2020	78	2
J	Salvadori, E; Poggesi, A; Pracucci, G; Chiti, A; Ciolli, L; Del Bene, A; Di Donato, I; Marini, S; Nannucci, S; Orlandi, G; Pasi, M; Pescini, F; Valenti, R; Federico, A; Dotti, MT; Bonuccelli, U; Inzitari, D; Pantoni, L				Salvadori, Emilia; Poggesi, Anna; Pracucci, Giovanni; Chiti, Alberto; Ciolli, Laura; Del Bene, Alessandra; Di Donato, Ilaria; Marini, Sandro; Nannucci, Serena; Orlandi, Giovanni; Pasi, Marco; Pescini, Francesca; Valenti, Raffaella; Federico, Antonio; Dotti, Maria Teresa; Bonuccelli, Ubaldo; Inzitari, Domenico; Pantoni, Leonardo		VMCI Tuscany Study Grp	Longitudinal changes in MoCA performances in patients with mild cognitive impairment and small vessel disease. Results from the VMCI-Tuscany Study	CEREBRAL CIRCULATION - COGNITION AND BEHAVIOR			English	Article						Montreal Cognitive Assessment; Cerebral small vessel disease; Mild cognitive impairment; Major neurocognitive disorder	VERSION	Objectives: The Montreal Cognitive Assessment (MoCA) is a cognitive screening test largely employed in vascular cognitive impairment, but there are no data about MoCA longitudinal changes in patients with cerebral small vessel disease (SVD). We aimed to describe changes in MoCA performance in patients with mild cognitive impairment (MCI) and SVD during a 2-year follow-up, and to evaluate their as…	[Salvadori, Emilia; Poggesi, Anna; Pracucci, Giovanni; Ciolli, Laura; Del Bene, Alessandra; Marini, Sandro; Nannucci, Serena; Pasi, Marco; Valenti, Raffaella] Univ Florence, Neurosci Sect, NEUROFARBA Dept, Florence, Italy; [Poggesi, Anna] IRCCS Fdn Don Carlo Gnocchi, Florence, Italy; [Chiti, Alberto; Orlandi, Giovanni; Bonuccelli, Ubaldo] Univ Pisa, Dept Clin & Expt Med, Pisa, Italy; [Di Donato, …	University of Florence; IRCCS Fondazione Don Carlo Gnocchi Onlus; University of Pisa; University of Siena; Universite de Lille; Institut National de la Sante et de la Recherche Medicale (Inserm); CHU Lille; University of Florence; Azienda Ospedaliero Universitaria Careggi; Consiglio Nazionale delle Ricerche (CNR); Istituto di Neuroscienze (IN-CNR); University of Milan; Luigi Sacco Hospital	Pantoni, L (corresponding author), Univ Milan, Luigi Sacco Dept Biomed & Clin Sci, Stroke & Dementia Lab, Via Giovanni Battista Grassi 74, I-20157 Milan, Italy.	leonardo.pantoni@unimi.it	Salvadori, Emilia/B-1115-2013; Pescini, Francesca/I-4080-2012; Poggesi, Anna/AAK-5492-2021; Valenti, Raffaella/AAB-7974-2019						24	2	3	0	1	ELSEVIER	AMSTERDAM	RADARWEG 29, 1043 NX AMSTERDAM, NETHERLANDS	2666-2450			CEREB CIRC-COGN BEHA	Cereb. Circ.-Cogn. Behav.		2021	2
J	Wang, N; Li, J; Zhang, XY; Gao, Y; Sui, CF; Zhang, N; Che, YA; Liang, CH; Guo, LF; Li, M				Wang, Na; Li, Jing; Zhang, Xinyue; Gao, Yian; Sui, Chaofan; Zhang, Nan; Che, Yena; Liang, Changhu; Guo, Lingfei; Li, Meng			Hippocampal fimbria atrophy and its mediating effect between cerebral small vessel disease and cognitive impairment	NEUROSCIENCE			English	Article						Cerebral small vessel disease; Hippocampal subregions; Cognitive impairment; Magnetic resonance imaging	WHITE-MATTER; DEMENTIA; MRI; AGE	We aimed to investigate the relationship between the volume reduction in hippocampal (HP) subregions and cognitive impairment in patients with cerebral small vessel disease (CSVD). Clinical, cognitive, and magnetic resonance imaging data were obtained for 315 participants. The CSVD group included 146 participants with a total CSVD score of 1-4. 169 participants with a total CSVD score of zero wer…	[Wang, Na; Zhang, Xinyue; Gao, Yian; Sui, Chaofan; Zhang, Nan; Liang, Changhu; Guo, Lingfei] Shandong First Med Univ, Shandong Prov Hosp, Key Lab Endocrine Glucose & Lipids Metab & Brain A, Minist Educ,Dept Radiol, Jing Wu Rd 324, Jinan 250021, Shandong, Peoples R China; [Li, Jing] Tsinghua Univ, Beijing Tsinghua Changgung Hosp, Sch Clin Med, Dept Radiol, Beijing, Peoples R China; [Che, Yena] Sha…	Shandong First Medical University & Shandong Academy of Medical Sciences; Tsinghua University; Shandong First Medical University & Shandong Academy of Medical Sciences; Friedrich Schiller University of Jena	Liang, CH; Guo, LF (corresponding author), Shandong First Med Univ, Shandong Prov Hosp, Key Lab Endocrine Glucose & Lipids Metab & Brain A, Minist Educ,Dept Radiol, Jing Wu Rd 324, Jinan 250021, Shandong, Peoples R China.;Li, M (corresponding author), Philosophenweg 3, D-07743 Jena, Germany.	wangna133788@163.com; lijingxbhtr@163.com; zxinyue0223@163.com; gaoyi_an@sina.com; 15163693053@163.com; zhangnan860619@126.com; 363292358@qq.com; tigerlch@163.com; glfsci@163.com; Meng.Li@med.uni-jena.de		Guo, Lingfei/0000-0002-4885-625X; sui, chaofan/0000-0002-1049-3772; Wang, Na/0000-0001-6191-4760; Gao, yian/0000-0002-3444-3382; Li, Meng/0000-0002-8320-5241	National Natural Science Foundation of China [82272072]; Natural Science Foundation of Shandong Province [ZR2020MH288]; Technology Development Plan of Jinan [202328066]; Medical and Health Science and Technology Development Project of Shandong Province [202309010557, 202309010560]; Shandong Province Medical System Employee Science and Technology Innovation Plan [SDYWZGKCJH2023034]; Funding for St…	National Natural Science Foundation of China(National Natural Science Foundation of China (NSFC)); Natural Science Foundation of Shandong Province(Natural Science Foundation of Shandong Province); Technology Development Plan of Jinan; Medical and Health Science and Technology Development Project of Shandong Province; Shandong Province Medical System Employee Science and Technology Innovation Plan…	This work was supported by grants from the National Natural Science Foundation of China (82272072) , the Natural Science Foundation of Shandong Province (ZR2020MH288) , the Technology Development Plan of Jinan (202328066) , the Medical and Health Science and Technology Development Project of Shandong Province (202309010557, 202309010560) , Shandong Province Medical System Employee Science and Tec…		48	0	0	0	0	PERGAMON-ELSEVIER SCIENCE LTD	OXFORD	THE BOULEVARD, LANGFORD LANE, KIDLINGTON, OXFORD OX5 1GB, ENGLAND	0306-4522	1873-7544		NEUROSCIENCE	Neuroscience	DEC 6	2024	562
J	Arba, F; Quinn, TJ; Hankey, GJ; Lees, KR; Wardlaw, JM; Ali, M; Inzitari, D				Arba, Francesco; Quinn, Terence J.; Hankey, Graeme J.; Lees, Kennedy R.; Wardlaw, Joanna M.; Ali, Myzoon; Inzitari, Domenico		VISTA Collaboration	Enlarged perivascular spaces and cognitive impairment after stroke and transient ischemic attack	INTERNATIONAL JOURNAL OF STROKE			English	Article						Perivascular spaces; small vessel disease; stroke; transient ischemic attack; cognitive impairment	SMALL VESSEL DISEASE; VIRCHOW-ROBIN SPACES; BLOOD-PRESSURE; MRI MARKERS; AGREEMENT; DIAGNOSIS; DEMENTIA	Background Previous studies suggested that enlarged perivascular spaces are neuroimaging markers of cerebral small vessel disease. However, it is not clear whether enlarged perivascular spaces are associated with cognitive impairment. We aimed to determine the cross-sectional relationship between enlarged perivascular spaces and small vessel disease, and to investigate the relationship between en…	[Arba, Francesco; Inzitari, Domenico] Univ Florence, Neurofarba Dept, Largo Brambilla 3, I-50134 Florence, Italy; [Arba, Francesco; Ali, Myzoon] Queen Elizabeth Univ Hosp Glasgow, Inst Cardiovasc & Med Sci, Glasgow, Lanark, Scotland; [Quinn, Terence J.] Univ Glasgow, Inst Cardiovasc & Med Sci, Glasgow, Lanark, Scotland; [Hankey, Graeme J.] Univ Western Australia, Harry Perkins Inst Med Res, Sch M…	University of Florence; Queen Elizabeth University Hospital (QEUH); University of Glasgow; University of Western Australia; Harry Perkins Institute of Medical Research; University of Glasgow; University of Edinburgh	Arba, F (corresponding author), Univ Florence, Neurofarba Dept, Largo Brambilla 3, I-50134 Florence, Italy.	francesco.arba@unifi.it	Quinn, Terence/H-7000-2019; Wardlaw, Joanna/Y-3456-2019; Davis, Stephen/L-5260-2013; Hankey, Graeme/H-4968-2014; Arba, Francesco/K-6677-2016	Davis, Stephen/0000-0003-0962-2300; Weir, Christopher/0000-0002-6494-4903; Hankey, Graeme/0000-0002-6044-7328; Arba, Francesco/0000-0003-3941-7383; Wardlaw, Joanna/0000-0002-9812-6642; Ali, Myzoon/0000-0001-5899-2485	Tenovus Scotland; joint Stroke Association/Chief Scientist Office Senior clinical Lectureship; MRC [MR/L023784/1, UKDRI-4002] Funding Source: UKRI	Tenovus Scotland; joint Stroke Association/Chief Scientist Office Senior clinical Lectureship; MRC(UK Research & Innovation (UKRI)Medical Research Council UK (MRC))	The author(s) disclosed receipt of the following financial support for the research, authorship, and/or publication of this article: The study was partly supported by Tenovus Scotland. Quinn is supported by a joint Stroke Association/Chief Scientist Office Senior clinical Lectureship.		26	83	100	0	19	SAGE PUBLICATIONS LTD	LONDON	1 OLIVERS YARD, 55 CITY ROAD, LONDON EC1Y 1SP, ENGLAND	1747-4930	1747-4949		INT J STROKE	Int. J. Stroke	JAN	2018	13	1
J	Jiang, S; Ma, XJ; Chen, YY; Gu, BD; Sun, N; Xiao, H				Jiang, Shan; Ma, Xianjun; Chen, Yinyi; Gu, Baodong; Sun, Na; Xiao, Hui			Effects of ginkgo diterpene lactone on brain inflammation and oxidative stress in rats with cognitive impairment of cerebral small vessel disease	AMERICAN JOURNAL OF TRANSLATIONAL RESEARCH			English	Article						Ginkgo diterpene lactone; cognitive impairment of cerebral small vessel disease; inflammation; oxidative stress	INJECTION	Purpose: This study aims to investigate the effects of ginkgo diterpene lactone on brain inflammation and oxidative stress in rats with cognitive impairment of cerebral small vessel disease (CSVD). Methods: We equally assigned 40 Sprague Dawley (SD) rats to the observation group (OG) and the control group (CG) and modeled them for cognitive impairment of CSVD. Rats in OG were given ginkgo diterpe…	[Jiang, Shan; Ma, Xianjun; Chen, Yinyi; Gu, Baodong; Sun, Na; Xiao, Hui] Nanjing Univ Tradit Chinese Med, Dept Encephalopathy, Lianyungang Affiliated Hosp, 168 Chaoyang Middle Rd, Lianyungang 222004, Jiangsu, Peoples R China	Nanjing University of Chinese Medicine	Xiao, H (corresponding author), Nanjing Univ Tradit Chinese Med, Dept Encephalopathy, Lianyungang Affiliated Hosp, 168 Chaoyang Middle Rd, Lianyungang 222004, Jiangsu, Peoples R China.	xiaohuiabcd@163.com	Huang, Xiaodi/ABE-6432-2020						27	2	3	0	12	E-CENTURY PUBLISHING CORP	MADISON	40 WHITE OAKS LN, MADISON, WI 53711 USA	1943-8141			AM J TRANSL RES	Am. J. Transl. Res.		2021	13	6
J	Wang, JH; Chen, XD; Liao, JC; Zhou, L; Liao, SY; Shan, YL; Lu, ZQ; Tao, J				Wang, Jihui; Chen, Xiaodong; Liao, Jinchi; Zhou, Li; Liao, Siyuan; Shan, Yilong; Lu, Zhengqi; Tao, Jiong			The influence of non-breathing-related sleep fragmentation on cognitive function in patients with cerebral small vessel disease	NEUROPSYCHIATRIC DISEASE AND TREATMENT			English	Article						cerebrovascular disorders; sleep; fragmentation; cognition; polysomnography	PLASTICITY; MEMORY	Background: Cognitive impairment in patients with cerebral small vessel disease (CSVD) is common, but the pathogenic mechanism is not well understood. The situation of non-breathingrelated sleep fragmentation in CSVD patients and its influence on cognitive impairment is not clear. The aim of this study was to investigate the influence of non-breathing-related sleep fragmentation on cognitive func…	[Wang, Jihui; Tao, Jiong] Sun Yat Sen Univ, Affiliated Hosp 3, Dept Psychiat, 60 Tianhe Rd, Guangzhou 510630, Guangdong, Peoples R China; [Chen, Xiaodong; Liao, Jinchi; Liao, Siyuan; Shan, Yilong; Lu, Zhengqi] Sun Yat Sen Univ, Dept Neurol, Affiliated Hosp 3, 60 Tianhe Rd, Guangzhou 510630, Guangdong, Peoples R China; [Zhou, Li] Guangdong Pharmaceut Univ, Dept Rehabil Med, Affiliated Hosp Clin Me…	Sun Yat Sen University; Sun Yat Sen University; Guangdong Pharmaceutical University	Tao, J (corresponding author), Sun Yat Sen Univ, Affiliated Hosp 3, Dept Psychiat, 60 Tianhe Rd, Guangzhou 510630, Guangdong, Peoples R China.;Lu, ZQ (corresponding author), Sun Yat Sen Univ, Dept Neurol, Affiliated Hosp 3, 60 Tianhe Rd, Guangzhou 510630, Guangdong, Peoples R China.	lzq1828@outlook.com; tj2023@163.com	Chen, Xianfeng/D-1709-2010	liao, jinchi/0000-0002-2327-769X					26	12	13	1	14	DOVE MEDICAL PRESS LTD	ALBANY	PO BOX 300-008, ALBANY, AUCKLAND 0752, NEW ZEALAND		1178-2021		NEUROPSYCH DIS TREAT	Neuropsychiatr. Dis. Treat.		2019	15
J	Liu, JP; Zhao, WH; Gui, QH; Zhang, Y; Guo, ZY; Liu, W				Liu, Jianping; Zhao, Weihua; Gui, Qinghong; Zhang, Ying; Guo, Zaiyu; Liu, Wei			Addition of Aβ42 to Total Cerebral Small Vessel Disease Score Improves the Prediction for Cognitive Impairment in Cerebral Small Vessel Disease Patients	NEUROPSYCHIATRIC DISEASE AND TREATMENT			English	Article						A beta(40); A beta(42); vascular cognitive impairment; cerebral small vessel disease; total cerebral small vessel disease score	PLASMA AMYLOID-BETA; WHITE-MATTER LESIONS; ALZHEIMERS-DISEASE; A-BETA; LACUNAR INFARCTS; STROKE; A-BETA-42; RISK; MICROBLEEDS; BRAIN	Purpose: To investigate the associations between concentrations of A beta(40) and A beta(42) and vascular cognitive impairment (VCI) in cerebral small vessel disease (CSVD) patients and evaluate the value of combination of levels of A beta(40) or A beta(42) and the total CSVD score in predicting VCI. Patients and Methods: A total of 199 CSVD patients were divided into VCI group and non-VCI group …	[Liu, Jianping; Gui, Qinghong; Zhang, Ying] Tianjin TEDA Hosp, Dept Neurol, Tianjin 300457, Peoples R China; [Zhao, Weihua; Guo, Zaiyu] Tianjin TEDA Hosp, Dept Neurosurg, 65 Third Ave,Tianjin Econ Dev Area, Tianjin 300457, Peoples R China; [Liu, Wei] Tianjin Med Univ Gen Hosp, Dept Neurol, 154 An Shan Rd, Tianjin 300052, Peoples R China	Tianjin Medical University	Guo, ZY (corresponding author), Tianjin TEDA Hosp, Dept Neurosurg, 65 Third Ave,Tianjin Econ Dev Area, Tianjin 300457, Peoples R China.;Liu, W (corresponding author), Tianjin Med Univ Gen Hosp, Dept Neurol, 154 An Shan Rd, Tianjin 300052, Peoples R China.	guozaiyu_teda@163.com; liuweithird@126.com							42	6	7	0	4	DOVE MEDICAL PRESS LTD	ALBANY	PO BOX 300-008, ALBANY, AUCKLAND 0752, NEW ZEALAND		1178-2021		NEUROPSYCH DIS TREAT	Neuropsychiatr. Dis. Treat.		2021	17
J	Batool, S; O'Donnell, M; Sharma, M; Islam, S; Dagenais, GR; Poirier, P; Lear, SA; Wielgosz, A; Teo, K; Stotts, G; McCreary, CR; Frayne, R; DeJesus, J; Rangarajan, S; Yusuf, S; Smith, EE				Batool, Saima; O'Donnell, Martin; Sharma, Mukul; Islam, Shofiqul; Dagenais, Gilles R.; Poirier, Paul; Lear, Scott A.; Wielgosz, Andreas; Teo, Koon; Stotts, Grant; McCreary, Cheryl R.; Frayne, Richard; DeJesus, Jane; Rangarajan, Sumathy; Yusuf, Salim; Smith, Eric E.		PURE Study Investigators	Incidental Magnetic Resonance Diffusion-Weighted Imaging-Positive Lesions Are Rare in Neurologically Asymptomatic Community-Dwelling Adults	STROKE			English	Article						magnetic resonance imaging; stroke	MICROINFARCTS; INFARCTS; BURDEN; SILENT	Background and Purpose-Incidental magnetic resonance diffusion-weighted imaging (DWI)-positive lesions, considered to represent small acute infarcts, have been detected in patients with cerebral small vessel diseases or cognitive impairment, but the prevalence in the community population is unknown. Methods-DWI sequences collected in 793 participants in the Prospective Urban Rural Epidemiological…	[Batool, Saima; Frayne, Richard; Smith, Eric E.] Univ Calgary, Dept Clin Neurosci, Calgary, AB, Canada; [O'Donnell, Martin; Sharma, Mukul; Islam, Shofiqul; Teo, Koon; DeJesus, Jane; Rangarajan, Sumathy; Yusuf, Salim] McMaster Univ, Dept Med, Populat Hlth Res Inst, Hamilton, ON, Canada; [O'Donnell, Martin; Sharma, Mukul; Islam, Shofiqul; Teo, Koon; DeJesus, Jane; Rangarajan, Sumathy; Yusuf, Salim]…	University of Calgary; Population Health Research Institute; McMaster University; McMaster University; Laval University; Quebec Heart & Lung Institute; Simon Fraser University; University of Ottawa; Ottawa Hospital Research Institute; University of Ottawa; University of Calgary; Alberta Health Services (AHS); University of Calgary; University of Calgary	Smith, EE (corresponding author), Univ Calgary, Dept Clin Neurosci, Calgary, AB, Canada.	eesmith@ucalgary.ca	Poirier, Paul/KFS-2253-2024; O'Donnell, Martin/ABE-7459-2020; Frayne, Richard/AAA-9217-2021; Smith, Eric/C-5443-2012; Frayne, Richard/F-9347-2012	Teo, Koon/0000-0002-3731-0956; Yusuf, Salim/0000-0003-4776-5601; Smith, Eric/0000-0003-3956-1668; O'Donnell, Martin/0000-0002-7347-7761; Frayne, Richard/0000-0003-0358-1210; De Jesus, Jane/0000-0003-3334-6799	Population Health Research Institute; Canadian Institutes of Health Research; Heart and Stroke Foundation of Ontario; Canadian Stroke Network; Heart and Stroke Foundation Canadian Partnership for Stroke Recovery; AstraZeneca; Sanofi-Aventis; Boehringer Ingelheim; Servier; GlaxoSmithKline; Novartis; King Pharma	Population Health Research Institute; Canadian Institutes of Health Research(Canadian Institutes of Health Research (CIHR)); Heart and Stroke Foundation of Ontario(Heart & Stroke Foundation of Ontario); Canadian Stroke Network; Heart and Stroke Foundation Canadian Partnership for Stroke Recovery; AstraZeneca(AstraZeneca); Sanofi-Aventis(Sanofi-Aventis); Boehringer Ingelheim(Boehringer Ingelheim);…	Funded by the Population Health Research Institute, Canadian Institutes of Health Research, Heart and Stroke Foundation of Ontario, Canadian Stroke Network, Heart and Stroke Foundation Canadian Partnership for Stroke Recovery, and through unrestricted grants from AstraZeneca, Sanofi-Aventis, Boehringer Ingelheim, Servier, GlaxoSmithKline, Novartis, and King Pharma.		11	25	26	0	3	LIPPINCOTT WILLIAMS & WILKINS	PHILADELPHIA	TWO COMMERCE SQ, 2001 MARKET ST, PHILADELPHIA, PA 19103 USA	0039-2499	1524-4628		STROKE	Stroke	JUL	2014	45	7
J	Wong, FCC; Yatawara, C; Low, A; Foo, H; Wong, BYX; Lim, L; Wang, B; Kumar, D; Ng, KP; Kandiah, N				Wong, Fennie Choy Chin; Yatawara, Chathuri; Low, Audrey; Foo, Heidi; Wong, Benjamin Yi Xin; Lim, Levinia; Wang, Brian; Kumar, Dilip; Ng, Kok Pin; Kandiah, Nagaendran			Cerebral Small Vessel Disease Influences Hippocampal Subfield Atrophy in Mild Cognitive Impairment	TRANSLATIONAL STROKE RESEARCH			English	Article						Hippocampal subfield atrophy; Cerebral small vessel disease; Mild cognitive impairment; Alzheimer's disease	ALZHEIMERS-DISEASE; CEREBROVASCULAR-DISEASE; VASCULAR DEMENTIA; DENTATE GYRUS; HEART; MRI; ASSOCIATION; MICROBLEEDS; BIOMARKERS; EDUCATION	To investigate patterns of hippocampal subfield atrophy among patients with amnestic mild cognitive impairment, stratified by severity of small vessel disease (SVD) and corresponding associations with cognitive domains. One hundred seventy-six MCI subjects (mean age = 65.56 years, SD = 8.77) underwent neuropsychological assessments and magnetic resonance imaging. SVD was rated 0 (no SVD), 1 (mild…	[Wong, Fennie Choy Chin; Yatawara, Chathuri; Low, Audrey; Foo, Heidi; Wong, Benjamin Yi Xin; Lim, Levinia; Wang, Brian; Kumar, Dilip; Ng, Kok Pin; Kandiah, Nagaendran] Natl Neurosci Inst, Dept Neurol, 11 Jalan Tan Tock Seng, Singapore 308433, Singapore; [Low, Audrey] Univ Cambridge, Sch Clin Med, Cambridge, England; [Foo, Heidi] Univ New South Wales, Ctr Hlth Brain Ageing CHeBA, Sch Psychiat, Syd…	National Neuroscience Institute (NNI); University of Cambridge; University of New South Wales Sydney; National University of Singapore; Nanyang Technological University	Kandiah, N (corresponding author), Natl Neurosci Inst, Dept Neurol, 11 Jalan Tan Tock Seng, Singapore 308433, Singapore.;Kandiah, N (corresponding author), Duke NUS Med Sch, Singapore, Singapore.;Kandiah, N (corresponding author), Nanyang Technol Univ, Lee Kong Chian Sch Med, Imperial Coll London, Singapore, Singapore.	Nagaendran.Kandiab@singhealth.com.sg	Wang, Brian/HGA-9535-2022; Low, Audrey/AAD-3439-2022; Kandiah, Nagaendran/I-1480-2017	Kumar, Dilip/0000-0001-9149-6125; Kandiah, Nagaendran/0000-0001-9244-4298; Low, Audrey/0000-0002-2520-454X; Wong, Fennie Choy Chin/0009-0003-2449-7218	National Medical Research Council [NMRC/CIRG/1415/2015, NMRC/CSA/063/2014]	National Medical Research Council(UK Research & Innovation (UKRI)Medical Research Council UK (MRC))	This study was funded by the National Medical Research Council (NMRC/CIRG/1415/2015 and NMRC/CSA/063/2014).		48	25	29	0	9	SPRINGER	NEW YORK	ONE NEW YORK PLAZA, SUITE 4600, NEW YORK, NY, UNITED STATES	1868-4483	1868-601X		TRANSL STROKE RES	Transl. Stroke Res.	APR	2021	12	2
J	Sperber, C; Hakim, A; Gallucci, L; Arnold, M; Umarova, RM				Sperber, Christoph; Hakim, Arsany; Gallucci, Laura; Arnold, Marcel; Umarova, Roza M.			Cerebral small vessel disease and stroke: Linked by stroke aetiology, but not stroke lesion location or size	JOURNAL OF STROKE & CEREBROVASCULAR DISEASES			English	Article						Ischemia; Lacunes; White matter hyperintensities; Microbleeds; Lesion mapping; Risk factor; Cardioembolic	WHITE-MATTER HYPERINTENSITIES; ACUTE ISCHEMIC-STROKE; RISK-FACTORS; COGNITIVE IMPAIRMENT; OUTCOMES; MRI; ASSOCIATION; VALIDATION; DEMENTIA; BURDEN	Background: Cerebral small vessel disease (SVD) has previously been associated with worse stroke outcome, vascular dementia, and specific post-stroke cognitive deficits. The underlying causal mechanisms of these associations are not yet fully understood. We investigated whether a relationship between SVD and certain stroke aetiologies or a specific stroke lesion anatomy provides a potential expla…	[Sperber, Christoph; Gallucci, Laura; Arnold, Marcel; Umarova, Roza M.] Univ Bern, Univ Hosp Bern, Dept Neurol, Inselspital, Bern, Switzerland; [Hakim, Arsany] Univ Bern, Univ Inst Diagnost & Intervent Neuroradiol, Univ Hosp Bern, Inselspital, Bern, Switzerland	University of Bern; University Hospital of Bern; University of Bern; University Hospital of Bern	Umarova, RM (corresponding author), Univ Bern, Univ Hosp Bern, Dept Neurol, Inselspital, Bern, Switzerland.	roza.umarova@insel.ch	Sperber, Christoph/ABD-2639-2020; Umarova, Roza/ABB-5398-2020; Hakim, Arsany/I-2505-2019	Sperber, Christoph/0000-0001-6493-6543; Umarova, Roza/0000-0003-4451-679X	Dementia Research Switzerland - Synapsis Foundation [2019-PI05]; Heidi Seiler Foundation	Dementia Research Switzerland - Synapsis Foundation; Heidi Seiler Foundation	This work is funded by Dementia Research Switzerland - Synapsis Foundation (Grant number 2019-PI05) and the Heidi Seiler Foundation.		50	0	0	1	1	ELSEVIER	AMSTERDAM	RADARWEG 29, 1043 NX AMSTERDAM, NETHERLANDS	1052-3057	1532-8511		J STROKE CEREBROVASC	J. Stroke Cerebrovasc. Dis.	APR	2024	33	4
J	Gao, FL; Jing, YH; Zang, PX; Hu, XJ; Gu, C; Wu, RP; Chai, BY; Zhang, Y				Gao, Fulin; Jing, Yuhong; Zang, Peixi; Hu, Xiaojuan; Gu, Cheng; Wu, Ruipeng; Chai, Bingyan; Zhang, Yi			Vascular Cognitive Impairment Caused by Cerebral Small Vessel Disease Is Associated with the TLR4 in the Hippocampus	JOURNAL OF ALZHEIMERS DISEASE			English	Article						Cerebral small vessel disease; glial cell; neuroinflammation; spontaneous hypertension rats; toll-like receptor 4; vascular cognitive impairment	ACTIVATION; BRAIN; ASTROCYTES; MICROGLIA; DIAGNOSIS; PATHWAYS; INSIGHTS; MODELS; STROKE	Background: Cerebral small vessel disease (CSVD) can lead to leukodystrophy and cognitive impairment. The inflammatory response mediated by Toll-like receptor 4 (TLR4) is involved in the pathological process of CSVD, but the roles of TLR4 in vascular cognitive impairment (VCI) following CSVD are not clear. Objective: To explore the roles and mechanisms of TLR4 in the development of VCI. Methods: …	[Gao, Fulin; Zang, Peixi; Hu, Xiaojuan; Gu, Cheng; Wu, Ruipeng; Zhang, Yi] Gansu Prov Hosp, Dept Neurol, 204 Donggang West Rd, Lanzhou 730000, Gansu, Peoples R China; [Jing, Yuhong] Lanzhou Univ, Sch Basic Med Sci, Inst Anat & Histol & Embryol, Neurosci, Lanzhou, Gansu, Peoples R China; [Gao, Fulin; Chai, Bingyan] Gansu Univ Tradit Chinese Med, Sch Clin Med, Lanzhou, Gansu, Peoples R China	Lanzhou University; Gansu University of Chinese Medicine	Zhang, Y (corresponding author), Gansu Prov Hosp, Dept Neurol, 204 Donggang West Rd, Lanzhou 730000, Gansu, Peoples R China.	zhangyi9310@21cn.com			Gansu Provincial Health industry research projects [GSWSKY-2015-06]	Gansu Provincial Health industry research projects	This work was supported by GSWSKY-2015-06 of the Gansu Provincial Health industry research projects. The authors are thankful to Peixi Zang and Xiaojuan Hu for their experimental assistance and Professor Jing for assistance with writing guidance and review. We thank Institute of Anatomy, Neuroscience, School of Basic Medical Sciences, Lanzhou University for their invaluable contribution to experi…		38	18	24	2	16	IOS PRESS	AMSTERDAM	NIEUWE HEMWEG 6B, 1013 BG AMSTERDAM, NETHERLANDS	1387-2877	1875-8908		J ALZHEIMERS DIS	J. Alzheimers Dis.		2019	70	2
J	Angermann, S; Günthner, R; Hanssen, H; Lorenz, G; Braunisch, MC; Steubl, D; Matschkal, J; Kemmner, S; Hausinger, R; Block, Z; Haller, B; Heemann, U; Kotliar, K; Grimmer, T; Schmaderer, C				Angermann, Susanne; Guenthner, Roman; Hanssen, Henner; Lorenz, Georg; Braunisch, Matthias C.; Steubl, Dominik; Matschkal, Julia; Kemmner, Stephan; Hausinger, Renate; Block, Zenonas; Haller, Bernhard; Heemann, Uwe; Kotliar, Konstantin; Grimmer, Timo; Schmaderer, Christoph			Cognitive impairment and microvascular function in end-stage renal disease	INTERNATIONAL JOURNAL OF METHODS IN PSYCHIATRIC RESEARCH			English	Article						cerebral small vessel disease; cognitive impairment; dialysis; retinal vessels	HEMODIALYSIS-PATIENTS; NITRIC-OXIDE; ATHEROSCLEROSIS RISK; BLOOD-PRESSURE; DYSFUNCTION; ASSOCIATIONS; PERFORMANCE; MECHANISMS; HYPEREMIA; CHANNELS	Objective: Hemodialysis patients show an approximately threefold higher prevalence of cognitive impairment compared to the age-matched general population. Impaired microcirculatory function is one of the assumed causes. Dynamic retinal vessel analysis is a quantitative method for measuring neurovascular coupling and microvascular endothelial function. We hypothesize that cognitive impairment is a…	[Angermann, Susanne; Guenthner, Roman; Lorenz, Georg; Braunisch, Matthias C.; Steubl, Dominik; Matschkal, Julia; Kemmner, Stephan; Hausinger, Renate; Block, Zenonas; Heemann, Uwe; Schmaderer, Christoph] Tech Univ Munich, Sch Med, Dept Nephrol, Klinikum Rechts Isar, Munich, Germany; [Hanssen, Henner] Univ Basel, Dept Sport Exercise & Hlth, Basel, Switzerland; [Haller, Bernhard] Tech Univ Munich, S…	Technical University of Munich; University of Basel; Technical University of Munich; University of Munich; Technical University of Munich; University of Munich	Schmaderer, C (corresponding author), Tech Univ Munich, Sch Med, Dept Nephrol, Klinikum Rechts Isar, Munich, Germany.	Christoph.Schmaderer@mri.tum.de	Haller, Bernhard/I-1943-2019; Kemmner, Stephan/AAE-6486-2021; Braunisch, Matthias/IUO-5344-2023; Hanssen, Henner/AEU-2514-2022; Lorenz, georg/AAK-4185-2021	Kemmner, Stephan/0000-0002-1242-4914; Hanssen, Henner/0000-0001-5501-4205	Else- Kroener Fresenius Foundation [P27/10//A33/10]; Servier Research Grant in Hypertension [111014/ASD/StgDM]; Projekt DEAL	Else- Kroener Fresenius Foundation; Servier Research Grant in Hypertension; Projekt DEAL	Else- Kroener Fresenius Foundation, Grant/ Award Number: P27/10//A33/10; Servier Research Grant in Hypertension, Grant/Award Number: 111014/ASD/StgDM Open access funding enabled and organized by Projekt DEAL.		46	6	6	1	7	WILEY	HOBOKEN	111 RIVER ST, HOBOKEN 07030-5774, NJ USA	1049-8931	1557-0657		INT J METH PSYCH RES	Int. J. Methods Psychiatr. Res.	JUN	2022	31	2
J	Banerjee, G; Chan, E; Ambler, G; Wilson, D; Cipolotti, L; Shakeshaft, C; Cohen, H; Yousry, T; Salman, RA; Lip, GYH; Muir, KW; Brown, MM; Jäger, HR; Werring, DJ				Banerjee, Gargi; Chan, Edgar; Ambler, Gareth; Wilson, Duncan; Cipolotti, Lisa; Shakeshaft, Clare; Cohen, Hannah; Yousry, Tarek; Al-Shahi Salman, Rustam; Lip, Gregory Y. H.; Muir, Keith W.; Brown, Martin M.; Jaeger, Hans Rolf; Werring, David J.		CROMIS-2 Collaborators	Cognitive Impairment Before Atrial Fibrillation-Related Ischemic Events: Neuroimaging and Prognostic Associations	JOURNAL OF THE AMERICAN HEART ASSOCIATION			English	Article						atrial fibrillation; brain ischemia; cerebral small vessel disease; cognitive impairment; vascular dementia	TEMPORAL-LOBE ATROPHY; PRESTROKE DEMENTIA; ALZHEIMERS-DISEASE; INTRACEREBRAL HEMORRHAGE; CLINICAL-SIGNIFICANCE; PREEXISTING DEMENTIA; STROKE PATIENTS; BRAIN VOLUME; RISK; DECLINE	Background It is likely that a proportion of poststroke cognitive impairment is sometimes attributable to unidentified prestroke decline; prestroke cognitive function is also clinically relevant because it is associated with poor functional outcomes, including death. We investigated the radiological and prognostic associations of preexisting cognitive impairment in patients with ischemic stroke o…	[Banerjee, Gargi; Wilson, Duncan; Shakeshaft, Clare; Brown, Martin M.; Werring, David J.] UCL Queen Sq Inst Neurol, Ctr Stroke Res, Dept Brain Repair & Rehabil, Russell Sq House,10-12 Russell Sq, London WC1B 5EH, England; [Banerjee, Gargi; Wilson, Duncan; Shakeshaft, Clare; Brown, Martin M.; Werring, David J.] Natl Hosp Neurol & Neurosurg, London, England; [Chan, Edgar; Cipolotti, Lisa] Natl Hosp…	University of London; University College London; University of London; University College London; UCL Medical School; University College London Hospitals NHS Foundation Trust; University of London; University College London; UCL Medical School; University College London Hospitals NHS Foundation Trust; University of London; University College London; University of London; University College London…	Werring, DJ (corresponding author), UCL Queen Sq Inst Neurol, Ctr Stroke Res, Dept Brain Repair & Rehabil, Russell Sq House,10-12 Russell Sq, London WC1B 5EH, England.	d.werring@ucl.ac.uk	Werring, David/Q-8435-2019; Lip, Gregory/AEO-0575-2022; Brown, Martin/B-3288-2009; Muir, Keith/A-7670-2011; Salman, Rustam Al-Shahi/IAM-4339-2023; Banerjee, Gargi/AAU-3081-2020; Jager, Hans Rolf/K-1868-2013	Parry-Jones, Adrian/0000-0002-4462-3846; Emsley, Hedley/0000-0003-0129-4488; Cohen, Hannah/0000-0003-2032-390X; Al-Shahi Salman, Rustam/0000-0002-2108-9222; Banerjee, Gargi/0000-0003-0190-7782; Brown, Martin M/0000-0002-3273-1356; Price, Christopher/0000-0003-3566-3157; Jager, Hans Rolf/0000-0002-6403-4184; cipolotti, lisa/0000-0001-5838-3647	Stroke Association; British Heart Foundation; National Institute for Health Research (NIHR) Academic Clinical Fellowship; Rosetrees Trust; National Institute for Health Research University College London Hospitals Biomedical Research Centre; Medical Research Council senior clinical fellowship; Reta Lila Weston Trust for Medical Research; Department of Health's National Institute for Health Resear…	Stroke Association; British Heart Foundation(British Heart Foundation); National Institute for Health Research (NIHR) Academic Clinical Fellowship(National Institutes of Health Research (NIHR)); Rosetrees Trust(Rosetrees Trust); National Institute for Health Research University College London Hospitals Biomedical Research Centre; Medical Research Council senior clinical fellowship(UK Research & I…	The CROMIS-2 study is funded by the Stroke Association and British Heart Foundation. Dr Banerjee holds a National Institute for Health Research (NIHR) Academic Clinical Fellowship and received funding from the Rosetrees Trust. Dr Banerjee receives funding from the National Institute for Health Research University College London Hospitals Biomedical Research Centre. Dr Al-Shahi Salman is funded by…		69	15	19	1	4	WILEY	HOBOKEN	111 RIVER ST, HOBOKEN 07030-5774, NJ USA	2047-9980			J AM HEART ASSOC	J. Am. Heart Assoc.	JAN 7	2020	9	1
J	Huang, RH; Zhang, L; Deng, LM; Chen, C				Huang, Ronghui; Zhang, Lin; Deng, Limeng; Chen, Can			White matter hyperintensities combined with serum NLRP3 in diagnosis of cognitive impairment in patients with cerebral small vessel disease	SCANDINAVIAN JOURNAL OF CLINICAL & LABORATORY INVESTIGATION			English	Article						Cerebral small vessel disease; cognitive impairment; white matter hyperintensities; NLRP3	INFLAMMASOME; PATHOPHYSIOLOGY; DEMENTIA; STROKE	Background: White matter hyperintensities (WMH) are widely used for the diagnosis of cerebral small vessel disease (CSVD). However, whether NLRP3 is correlated with cognitive impairment after CSVD is still not clear.Objective: This study aimed to investigate the diagnostic value of WMHs combined with NLRP3 for cognitive impairment after CSVD.Methods: This prospective observational study enrolled …	[Huang, Ronghui; Deng, Limeng; Chen, Can] Fourth Hosp Changsha, Dept Med Imaging, Changsha, Hunan, Peoples R China; [Zhang, Lin] Fourth Hosp Changsha, Dept Emergency, Changsha, Hunan, Peoples R China; [Huang, Ronghui] Fourth Hosp Changsha, Dept Med Imaging, 70,Lushan Rd, Changsha 410000, Hunan, Peoples R China		Huang, RH (corresponding author), Fourth Hosp Changsha, Dept Med Imaging, 70,Lushan Rd, Changsha 410000, Hunan, Peoples R China.	ronghuihuang28@163.com							30	0	0	1	6	TAYLOR & FRANCIS LTD	ABINGDON	2-4 PARK SQUARE, MILTON PARK, ABINGDON OR14 4RN, OXON, ENGLAND	0036-5513	1502-7686		SCAND J CLIN LAB INV	Scand. J. Clin. Lab. Invest.	NOV 1	2023	83	7
J	Qiu, TT; Hong, H; Zeng, QZ; Xu, XP; Wang, YY; Zhu, LX; Zhang, LG; Li, KC; Dai, SP; Li, XD; Xie, F; Zhang, YS; Luo, X				Qiu, Tiantian; Hong, Hui; Zeng, Qingze; Xu, Xiaopei; Wang, Yanyan; Zhu, Lixin; Zhang, Lige; Li, Kaicheng; Dai, Shouping; Li, Xiaodong; Xie, Fei; Zhang, Yusong; Luo, Xiao		Alzheimers Dis Neuroimaging	Effect of cerebral small vessel disease on the integrity of cholinergic system in mild cognitive impairment patients: a longitudinal study	JOURNAL OF NEUROLOGY			English	Article						Cerebral small vessel disease; Cholinergic system; Nucleus basalis of Meynert; Alzheimer's disease; Magnetic resonance imaging	WHITE-MATTER HYPERINTENSITIES; ALZHEIMERS-DISEASE; BASAL FOREBRAIN; CEREBROSPINAL-FLUID; DEMENTIA; NEURONS; ATROPHY; PATHWAYS; DEFICITS; RESERVE	We aimed to investigate the effect of cerebral small vessel disease (SVD) on cholinergic system integrity in mild cognitive impairment (MCI) patients. Nucleus basalis of Meynert (NBM) volume and cholinergic pathways integrity was evaluated at baseline, 1-, 2-, and 4-year follow-ups in 40 cognitively unimpaired (CU) participants, 29 MCI patients without SVD, and 23 MCI patients with SVD. We compar…	[Qiu, Tiantian; Zhu, Lixin; Zhang, Lige; Dai, Shouping; Li, Xiaodong; Zhang, Yusong] Linyi Peoples Hosp, Dept Radiol, Linyi, Peoples R China; [Hong, Hui; Zeng, Qingze; Xu, Xiaopei; Li, Kaicheng; Luo, Xiao] Zhejiang Univ, Dept Gastroenterol, Affiliated Hosp 2, Sch Med, Hangzhou, Peoples R China; [Wang, Yanyan] Linyi Peoples Hosp, Lab Med Ctr, Linyi, Peoples R China; [Xie, Fei] Linyi Peoples Hosp, …	Zhejiang University	Luo, X (corresponding author), Zhejiang Univ, Dept Gastroenterol, Affiliated Hosp 2, Sch Med, Hangzhou, Peoples R China.	luoxiao1990@zju.edu.cn	Li, Kaicheng/AGX-7058-2022; Wang, yanyan/KHT-4609-2024	Hong, Hui/0000-0003-2084-203X	National Institutes of Health	National Institutes of Health(United States Department of Health & Human ServicesNational Institutes of Health (NIH) - USA)	Not applicable.		49	0	0	2	4	SPRINGER HEIDELBERG	HEIDELBERG	TIERGARTENSTRASSE 17, D-69121 HEIDELBERG, GERMANY	0340-5354	1432-1459		J NEUROL	J. Neurol.	MAY	2024	271	5
J	Teng, ZJ; Feng, J; Dong, YH; Xu, J; Jiang, X; Chen, HF; Qi, QQ; Li, R; Chen, WH; Lv, PY				Teng, Zhenjie; Feng, Jing; Dong, Yanhong; Xu, Jing; Jiang, Xin; Chen, Huifang; Qi, Qianqian; Li, Rui; Chen, Weihong; Lv, Peiyuan			Triglyceride glucose index is associated with cerebral small vessel disease burden and cognitive impairment in elderly patients with type 2 diabetes mellitus	FRONTIERS IN ENDOCRINOLOGY			English	Article						triglyceride glucose index; cerebral small vessel disease; cognitive impairment; insulin resistance; diabetes	BRAIN INSULIN-RESISTANCE; INTRANASAL INSULIN; MRI; DEMENTIA; STROKE; COMPLICATIONS; DYSFUNCTION; PEOPLE; RISK	ObjectiveTo investigate the relations of Triglyceride glucose (TyG) index with cerebral small vessel disease (CSVD) burden and cognitive function in aged patients with type 2 diabetes mellitus (T2DM). MethodsA total of 308 elderly patients with T2DM were included in this retrospective study. The standardized Chinese version of Mini-Mental State Examination was used to assess cognitive function. T…	[Teng, Zhenjie; Qi, Qianqian; Lv, Peiyuan] Hebei Med Univ, Dept Neurol, Shijiazhuang, Peoples R China; [Teng, Zhenjie; Dong, Yanhong; Xu, Jing; Jiang, Xin; Chen, Huifang; Qi, Qianqian; Li, Rui; Chen, Weihong; Lv, Peiyuan] Hebei Gen Hosp, Dept Neurol, Shijiazhuang, Peoples R China; [Feng, Jing] Hebei Gen Hosp, Dept Endocrinol, Shijiazhuang, Peoples R China	Hebei Medical University	Lv, PY (corresponding author), Hebei Med Univ, Dept Neurol, Shijiazhuang, Peoples R China.;Lv, PY (corresponding author), Hebei Gen Hosp, Dept Neurol, Shijiazhuang, Peoples R China.	peiyuanlu2@163.com	Chen, Weihong/GQO-1676-2022						38	21	28	2	15	FRONTIERS MEDIA SA	LAUSANNE	AVENUE DU TRIBUNAL FEDERAL 34, LAUSANNE, CH-1015, SWITZERLAND	1664-2392			FRONT ENDOCRINOL	Front. Endocrinol.	AUG 5	2022	13
J	Wang, SY; Zhang, F; Huang, PY; Hong, H; Jiaerken, Y; Yu, XF; Zhang, RT; Zeng, QZ; Zhang, Y; Kikinis, R; Rathi, Y; Makris, N; Lou, M; Pasternak, O; Zhang, MM; O'Donnell, LJ				Wang, Shuyue; Zhang, Fan; Huang, Peiyu; Hong, Hui; Jiaerken, Yeerfan; Yu, Xinfeng; Zhang, Ruiting; Zeng, Qingze; Zhang, Yao; Kikinis, Ron; Rathi, Yogesh; Makris, Nikos; Lou, Min; Pasternak, Ofer; Zhang, Minming; O'Donnell, Lauren J.			Superficial white matter microstructure affects processing speed in cerebral small vessel disease	HUMAN BRAIN MAPPING			English	Article						cerebral small vessel disease; diffusion magnetic resonance imaging; extracellular free water; processing speed; superficial white matter; white matter hyperintensities	COGNITIVE IMPAIRMENT; EXECUTIVE DYSFUNCTION; ALZHEIMERS-DISEASE; MULTIMODAL MRI; NETWORK; AGE; INTEGRITY; DEMENTIA; SCHIZOPHRENIA; ABNORMALITIES	White matter hyperintensities (WMH) are a typical feature of cerebral small vessel disease (CSVD), which contributes to about 50% of dementias worldwide. Microstructural alterations in deep white matter (DWM) have been widely examined in CSVD. However, little is known about abnormalities in superficial white matter (SWM) and their relevance for processing speed, the main cognitive deficit in CSVD…	[Wang, Shuyue; Huang, Peiyu; Hong, Hui; Jiaerken, Yeerfan; Yu, Xinfeng; Zhang, Ruiting; Zeng, Qingze; Zhang, Yao; Zhang, Minming] Zhejiang Univ, Sch Med, Affiliated Hosp 2, Dept Radiol, Hangzhou, Peoples R China; [Wang, Shuyue; Zhang, Fan; Kikinis, Ron; Rathi, Yogesh; Makris, Nikos; Pasternak, Ofer; O'Donnell, Lauren J.] Harvard Med Sch, Brigham & Womens Hosp, Boston, MA 02115 USA; [Makris, Nikos…	Zhejiang University; Harvard University; Harvard Medical School; Brigham & Women's Hospital; Harvard University; Harvard Medical School; Brigham & Women's Hospital; Zhejiang University	Zhang, MM (corresponding author), Zhejiang Univ, Sch Med, Affiliated Hosp 2, Dept Radiol, Hangzhou, Peoples R China.;O'Donnell, LJ (corresponding author), Harvard Med Sch, Brigham & Womens Hosp, Boston, MA 02115 USA.	zhangminming@zju.edu.cn; odonnell@bwh.harvard.edu	Yu, Xinfeng/K-6886-2019; O'Donnell, Lauren/ABA-7546-2020; Zhang, RuiTing/KII-6812-2024; MAKRIS, NIKOLAOS/AAI-3385-2021; zhang, mm/IWV-4201-2023	Wang, Shuyue/0000-0002-6099-4452	Natural Science Foundation of Zhejiang Province [LSZ19H180001]; National Natural Science Foundation of China [81771820]; China Postdoctoral Science Foundation [2019M662083]; LNQ [R01CA235589]; National Cancer Data Ecosystem [413 HHSN26110071]; BWH Radiology Research Pilot Grant Award [81901706, 81971577, 82101984, 82101987]; AT-NCIGT [P41EB028741]; National Institutes of Health [K24MH116366, R01A…	Natural Science Foundation of Zhejiang Province(Natural Science Foundation of Zhejiang Province); National Natural Science Foundation of China(National Natural Science Foundation of China (NSFC)); China Postdoctoral Science Foundation(China Postdoctoral Science Foundation); LNQ; National Cancer Data Ecosystem; BWH Radiology Research Pilot Grant Award; AT-NCIGT; National Institutes of Health(Unite…	Natural Science Foundation of Zhejiang Province, Grant/Award Number: LSZ19H180001; National Natural Science Foundation of China, Grant/Award Number: 81771820; China Postdoctoral Science Foundation, Grant/Award Number: 2019M662083; LNQ, Grant/Award Number: R01CA235589; National Cancer Data Ecosystem, Grant/Award Number: Task Order No. 413 HHSN26110071; BWH Radiology Research Pilot Grant Award, Gra…		108	7	7	0	15	WILEY	HOBOKEN	111 RIVER ST, HOBOKEN 07030-5774, NJ USA	1065-9471	1097-0193		HUM BRAIN MAPP	Hum. Brain Mapp.	DEC 1	2022	43	17
J	Tanaka, T; Gyanwali, B; Villaraza, SG; Saridin, FN; Vrooman, H; Ihara, M; Reilhac, A; Chen, CLH; Hilal, S				Tanaka, Tomotaka; Gyanwali, Bibek; Villaraza, Steven Gayoles; Saridin, Francis N.; Vrooman, Henri; Ihara, Masafumi; Reilhac, Anthonin; Chen, Christopher L. H.; Hilal, Saima			The Association Between Standard Electrocardiography and Cerebral Small Vessel Disease in a Memory Clinic Study	JOURNAL OF ALZHEIMERS DISEASE			English	Article						Cerebral microbleeds; cerebral small vessel diseases; cognitive impairment; electrocardiography; P-wave	LEFT ATRIAL ABNORMALITY; CORTICAL MICROINFARCTS; AMYLOID ANGIOPATHY; 3T MRI; STROKE; RISK; DEMENTIA; MICROBLEEDS; DIAGNOSIS; RECOMMENDATIONS	Background: P-wave terminal force in lead V1 (PTFV1) on electrocardiography has been associated with atrial fibrillation and ischemic stroke. Objective: To investigate whether PTFV1 is associated with cerebral small vessel disease (CSVD) markers and etiological subtypes of cognitive impairment and dementia. Methods: Participants were recruited from ongoing memory clinic study between August 2010 …	[Tanaka, Tomotaka; Saridin, Francis N.; Chen, Christopher L. H.; Hilal, Saima] Natl Univ Singapore, Dept Pharmacol, Singapore, Singapore; [Tanaka, Tomotaka; Gyanwali, Bibek; Villaraza, Steven Gayoles; Saridin, Francis N.; Chen, Christopher L. H.; Hilal, Saima] Natl Univ Hlth Syst, Memory Aging & Cognit Ctr, Singapore, Singapore; [Tanaka, Tomotaka; Reilhac, Anthonin] Natl Univ Singapore, Clin Imag…	National University of Singapore; National University of Singapore; National University of Singapore; National Cerebral & Cardiovascular Center - Japan; National University of Singapore; Erasmus University Rotterdam; Erasmus MC; National University of Singapore; National University of Singapore	Hilal, S (corresponding author), Natl Univ Singapore, Saw Swee Hock Sch Publ Hlth, Tahir Fdn Bldg,12 Sci Dr 2,Level 10, Singapore 117549, Singapore.	saimahilal@nus.edu.sg	Hilal, Saima/D-6028-2016; Ihara, Masafumi/O-5020-2019; Chen, Christopher/E-7023-2013	Chen, Christopher/0000-0002-1047-9225; Ihara, Masafumi/0000-0002-7102-4048	National Medical Research Council [NMRC/CG/NUHS/2010 -R184005-184-511, NMRC/CG/013/2013, NMRC/CIRG/1446/2016]; National University Health System Center grant SEED funding [R-608-000-275-511]; National University of Singapore [R608-000-257-133]	National Medical Research Council(UK Research & Innovation (UKRI)Medical Research Council UK (MRC)); National University Health System Center grant SEED funding; National University of Singapore(National University of Singapore)	We acknowledge all the Memory Aging and Cognition Centre, National University Hospital coordinators and phycologists for their contribution to recruitment and data acquisition. This study was supported by the National Medical Research Council grants; NMRC/CG/NUHS/2010 -R184005-184-511, NMRC/CG/013/2013, NMRC/CIRG/1446/2016, National University Health System Center grant SEED funding (R-608-000-27…		45	1	1	1	4	IOS PRESS	AMSTERDAM	NIEUWE HEMWEG 6B, 1013 BG AMSTERDAM, NETHERLANDS	1387-2877	1875-8908		J ALZHEIMERS DIS	J. Alzheimers Dis.		2022	86	3
J	Du, J; Zhu, H; Zhou, J; Lu, PW; Qiu, YG; Yu, L; Cao, WW; Zhi, N; Yang, J; Xu, Q; Sun, JF; Zhou, Y				Du, Jing; Zhu, Hong; Zhou, Jie; Lu, Peiwen; Qiu, Yage; Yu, Ling; Cao, Wenwei; Zhi, Nan; Yang, Jie; Xu, Qun; Sun, Junfeng; Zhou, Yan			Structural Brain Network Disruption at Preclinical Stage of Cognitive Impairment Due to Cerebral Small Vessel Disease	NEUROSCIENCE			English	Article						cerebral small vessel disease (CSVD); preclinical cognitive impairment (PCI); structural brain network; diffusion tensor imaging (DTI); rich-club	RICH-CLUB ORGANIZATION; CONNECTIVITY PATTERNS; FUNCTIONAL NETWORKS; WHITE-MATTER; CONNECTOME; HUBS; MRI; INTEGRATION; DEMENTIA; TRACKING	Cerebral small vessel disease (CSVD) is a common disease among elderly individuals and recognized as a major cause of vascular cognitive impairment. Recent studies demonstrated that CSVD is a disconnection syndrome. However, due to the covert neurological symptoms and subtle changes in clinical performance, the connection alterations during the stage of preclinical cognitive impairment (PCI) and …	[Du, Jing; Lu, Peiwen; Yu, Ling; Cao, Wenwei; Zhi, Nan; Yang, Jie; Xu, Qun] Shanghai Jiao Tong Univ, Renji Hosp, Renji UNSW CHeBA Neurocognit Ctr, Med Sch, Shanghai 200127, Peoples R China; [Du, Jing; Lu, Peiwen; Yu, Ling; Cao, Wenwei; Zhi, Nan; Yang, Jie; Xu, Qun] Shanghai Jiao Tong Univ, Renji Hosp, Dept Neurol, Med Sch, Shanghai 200127, Peoples R China; [Du, Jing; Lu, Peiwen; Yang, Jie; Xu, Qu…	Shanghai Jiao Tong University; Shanghai Jiao Tong University; Shanghai Jiao Tong University; Shanghai Jiao Tong University; Shanghai Jiao Tong University	Xu, Q; Zhou, Y (corresponding author), Shanghai Jiao Tong Univ, Renji Hosp, Med Sch, Shanghai 200127, Peoples R China.;Sun, JF (corresponding author), Shanghai Jiao Tong Univ, Sch Biomed Engn, Shanghai 200030, Peoples R China.	xuqun@renji.com; jfsun@sjtu.edu.cn; clare1475@hotmail.com	Yang, Jie/JCD-9867-2023; Zhu, Hong/HTL-8372-2023; Sun, Junfeng/D-1590-2010	Zhu, Hong/0000-0001-7919-5661; Sun, Junfeng/0000-0002-7614-7127	National Natural Science Foundation of China [61673267, 61976136]; Science and Technology Commission of Shanghai Municipality [19441907900]; Shanghai Science and Technology Committee Project (Natural Science Funding) [19ZR1430500]; Project of Collaborative Innovation Center of Translational Medicine [TM201808]; Featured Clinical Discipline Project of Shanghai Pudong [PWYst2018-01]; Key Discipline…	National Natural Science Foundation of China(National Natural Science Foundation of China (NSFC)); Science and Technology Commission of Shanghai Municipality(Science & Technology Commission of Shanghai Municipality (STCSM)); Shanghai Science and Technology Committee Project (Natural Science Funding); Project of Collaborative Innovation Center of Translational Medicine; Featured Clinical Disciplin…	This work was supported by National Natural Science Foundation of China (No. 61673267, 61976136), Science and Technology Commission of Shanghai Municipality (No. 19441907900), Shanghai Science and Technology Committee Project (Natural Science Funding; No. 19ZR1430500), The Project of Collaborative Innovation Center of Translational Medicine (TM201808), The Featured Clinical Discipline Project of …		72	18	25	2	19	PERGAMON-ELSEVIER SCIENCE LTD	OXFORD	THE BOULEVARD, LANGFORD LANE, KIDLINGTON, OXFORD OX5 1GB, ENGLAND	0306-4522	1873-7544		NEUROSCIENCE	Neuroscience	NOV 21	2020	449
[truncated: 919 more rows]
[truncated: 22 more columns]
